# Supplementary material for: Viral Community Structure and Potential Functions in the Dried-Out Aral Sea Basin Change along a Desiccation Gradient
Source: mSystems. 2023 Jan 10;8(1):e00994-22. doi: 10.1128/msystems.00994-22 (PMC9948696; doi:10.1128/msystems.00994-22)
Supplement: DATA SET S1 [file msystems.00994-22-s0001.xlsx]

## Sheet: Sheet1
vOTU	Gene position	Gene type	Annotation	Start position	End position
vOTU238	vOTU238_1	Cellular gene	Bacterial regulatory proteins, tetR family	1	573
vOTU238	vOTU238_2	Unknown gene	Unknown protein	778	1188
vOTU238	vOTU238_3	Unknown gene	Unknown protein	1374	1595
vOTU238	vOTU238_4	Unknown gene	Unknown protein	2018	2413
vOTU238	vOTU238_5	Cellular gene	Helix-turn-helix domain	2418	3545
vOTU238	vOTU238_6	Unknown gene	Unknown protein	3859	4074
vOTU238	vOTU238_7	Unknown gene	Unknown protein	4175	4357
vOTU238	vOTU238_8	Viral hallmark/Viral-like gene	YP_008059305.1 hypothetical protein M199_gp239 [Halovirus HGTV-1]	4749	6344
vOTU238	vOTU238_9	Viral hallmark/Viral-like gene	YP_009965235.1 hypothetical protein I5J51_gp28 [Mycobacterium phage Xavia]	6465	6743
vOTU238	vOTU238_10	Viral hallmark/Viral-like gene	YP_024852.1 Pas66 [Actinoplanes phage phiAsp2]	6740	7462
vOTU238	vOTU238_11	Unknown gene	Unknown protein	7464	7760
vOTU238	vOTU238_12	Unknown gene	Unknown protein	7760	8200
vOTU238	vOTU238_13	Viral hallmark/Viral-like gene	YP_003714745.1 gp38 [Streptomyces phage phiSASD1]	8212	10950
vOTU238	vOTU238_14	Viral hallmark/Viral-like gene	YP_009199284.1 tail tape measure protein [Streptomyces phage SF1]	10953	12788
vOTU238	vOTU238_15	Viral hallmark/Viral-like gene	hypothetical protein	12885	13187
vOTU238	vOTU238_16	Unknown gene	Unknown protein	13188	13664
vOTU238	vOTU238_17	Unknown gene	Unknown protein	13716	14012
vOTU238	vOTU238_18	Viral hallmark/Viral-like gene	YP_005087326.1 hypothetical protein RoPhREQ1_gp74 [Rhodococcus phage REQ1]	14018	14422
vOTU238	vOTU238_19	Viral hallmark/Viral-like gene	hypothetical protein	14435	15163
vOTU238	vOTU238_20	Viral hallmark/Viral-like gene	hypothetical protein	15160	15351
vOTU238	vOTU238_21	Viral hallmark/Viral-like gene	hypothetical protein	15351	15773
vOTU238	vOTU238_22	Viral hallmark/Viral-like gene	YP_005087322.1 hypothetical protein RoPhREQ1_gp70 [Rhodococcus phage REQ1]	15773	16390
vOTU238	vOTU238_23	Cellular gene	Lsr2	16400	16858
vOTU238	vOTU238_24	Viral hallmark/Viral-like gene	hypothetical protein	16858	17286
vOTU238	vOTU238_25	Viral hallmark/Viral-like gene	YP_007238131.1 major capsid protein [Cronobacter phage ENT39118]	17348	18640
vOTU238	vOTU238_26	Viral hallmark/Viral-like gene	YP_009964035.1 capsid maturation protease [Mycobacterium phage Rem711]	18640	19539
vOTU238	vOTU238_27	Viral hallmark/Viral-like gene	YP_005087320.1 portal protein [Rhodococcus phage REQ1]	19529	20998
vOTU238	vOTU238_28	Unknown gene	Unknown protein	20995	21237
vOTU238	vOTU238_29	Viral hallmark/Viral-like gene	YP_009017066.1 terminase large subunit [Mycobacterium phage Redi]	21234	22748
vOTU238	vOTU238_30	Viral hallmark/Viral-like gene	REFSEQ hypothetical protein; Xu	22745	23158
vOTU238	vOTU238_31	Unknown gene	Unknown protein	23811	23990
vOTU238	vOTU238_32	Unknown gene	Unknown protein	23987	24226
vOTU238	vOTU238_33	Unknown gene	Unknown protein	24297	24785
vOTU238	vOTU238_34	Viral hallmark/Viral-like gene	YP_009960059.1 hypothetical protein I5H66_gp86 [Mycobacterium phage Misha28]	24782	25645
vOTU238	vOTU238_35	Unknown gene	Unknown protein	25642	25974
vOTU238	vOTU238_36	Unknown gene	Unknown protein	25971	26180
vOTU238	vOTU238_37	Unknown gene	Unknown protein	26177	26407
vOTU238	vOTU238_38	Unknown gene	Unknown protein	26404	26793
vOTU238	vOTU238_39	Unknown gene	Unknown protein	26974	27459
vOTU238	vOTU238_40	Unknown gene	Unknown protein	27452	27745
vOTU238	vOTU238_41	Unknown gene	Unknown protein	27732	28016
vOTU238	vOTU238_42	Unknown gene	Unknown protein	28013	28411
vOTU238	vOTU238_43	Viral hallmark/Viral-like gene	YP_009950884.1 RNA ligase [Mycobacterium phage Paola]	28446	29027
vOTU238	vOTU238_44	Unknown gene	Unknown protein	29032	29250
vOTU238	vOTU238_45	Viral hallmark/Viral-like gene	REFSEQ hypothetical protein	29250	29648
vOTU238	vOTU238_46	Viral hallmark/Viral-like gene	Helix-turn-helix domain	29645	29986
vOTU238	vOTU238_47	Viral hallmark/Viral-like gene	YP_009126076.1 hypothetical protein ArV1_042 [Arthrobacter phage vB_ArtM-ArV1]	29983	30807
vOTU238	vOTU238_48	Unknown gene	Unknown protein	30807	31007
vOTU238	vOTU238_49	Viral hallmark/Viral-like gene	YP_009829917.1 hypothetical protein HWA84_gp43 [Bacillus phage phi105]	31197	31979
vOTU238	vOTU238_50	Unknown gene	Unknown protein	31986	32276
vOTU238	vOTU238_51	Unknown gene	Unknown protein	32273	32509
vOTU238	vOTU238_52	Unknown gene	Unknown protein	32509	32775
vOTU238	vOTU238_53	Viral hallmark/Viral-like gene	YP_009273270.1 hypothetical protein BH788_gp48 [Gordonia phage GMA1]	32775	34040
vOTU238	vOTU238_54	Viral hallmark/Viral-like gene	YP_009273268.1 hypothetical protein BH788_gp46 [Gordonia phage GMA1]	34045	34893
vOTU238	vOTU238_55	Unknown gene	Unknown protein	34877	35065
vOTU238	vOTU238_56	Unknown gene	Unknown protein	35058	35306
vOTU238	vOTU238_57	Unknown gene	Unknown protein	35303	35680
vOTU238	vOTU238_58	Unknown gene	Unknown protein	35689	35949
vOTU238	vOTU238_59	Unknown gene	Unknown protein	35952	36182
vOTU238	vOTU238_60	Unknown gene	Unknown protein	36179	36415
vOTU238	vOTU238_61	Cellular gene	Streptomyces sporulation and cell division protein, SsgA	36412	36792
vOTU238	vOTU238_62	Unknown gene	Unknown protein	36789	36980
vOTU238	vOTU238_63	Viral hallmark/Viral-like gene	YP_009004224.1 hypothetical protein CN1A_12 [Clavibacter phage CN1A]	36980	37360
vOTU238	vOTU238_64	Unknown gene	Unknown protein	37357	37830
vOTU238	vOTU238_65	Unknown gene	Unknown protein	37827	38102
vOTU238	vOTU238_66	Unknown gene	Unknown protein	38099	38419
vOTU238	vOTU238_67	Unknown gene	Unknown protein	38552	38797
vOTU238	vOTU238_68	Unknown gene	Unknown protein	38797	39141
vOTU238	vOTU238_69	Unknown gene	Unknown protein	39332	39736
vOTU238	vOTU238_70	Unknown gene	Unknown protein	39843	39980
vOTU238	vOTU238_71	Unknown gene	Unknown protein	40190	40438
vOTU238	vOTU238_72	Viral hallmark/Viral-like gene	YP_009960215.1 tyrosine integrase [Mycobacterium phage Mova]	40560	41747
vOTU238	vOTU238_73	AMG	Protein of unknown function (DUF2867)	41747	43405
vOTU238	vOTU238_74	Viral hallmark/Viral-like gene	IrrE N-terminal-like domain	43479	44546
vOTU238	vOTU238_75	Unknown gene	Unknown protein	44543	44860
vOTU238	vOTU238_76	Cellular gene	Multiubiquitin	45064	45330
vOTU238	vOTU238_77	Cellular gene	ThiF family	45305	46507
vOTU238	vOTU238_78	Unknown gene	Unknown protein	46485	46910
vOTU238	vOTU238_79	Cellular gene	Anaphase-promoting complex subunit 4 WD40 domain	47082	51020
vOTU238	vOTU238_80	Cellular gene	VanW like protein	51237	54089
vOTU238	vOTU238_81	Cellular gene	GDSL-like Lipase/Acylhydrolase family	54567	55367
vOTU238	vOTU238_82	Unknown gene	Unknown protein	55620	55802
vOTU238	vOTU238_83	Unknown gene	Unknown protein	56059	56598
vOTU238	vOTU238_84	Cellular gene	AhpC/TSA family	56616	57092
vOTU238	vOTU238_85	Cellular gene	Ham1 family	57175	57783
vOTU238	vOTU238_86	Cellular gene	3' exoribonuclease family, domain 1	57780	58592
vOTU238	vOTU238_87	Cellular gene	Beta-lactamase superfamily domain	58653	59420
vOTU238	vOTU238_88	Cellular gene	Asp/Glu/Hydantoin racemase	59518	60342
vOTU238	vOTU238_89	Cellular gene	Rhomboid family	60339	61004
vOTU238	vOTU238_90	Viral hallmark/Viral-like gene	YP_002875699.1 putative cysteine synthase [Lactococcus phage P087]	61054	62004
vOTU238	vOTU238_91	Unknown gene	putative cysteine synthase	62010	62288
vOTU238	vOTU238_92	Viral hallmark/Viral-like gene	sp|O64333|TIPK_BPN15 Tail tip assembly protein K	62359	62829
vOTU238	vOTU238_93	Unknown gene	Unknown protein	63036	64532
vOTU238	vOTU238_94	Cellular gene	Aldehyde dehydrogenase family	64658	66181
vOTU238	vOTU238_95	Unknown gene	Unknown protein	66283	66660
vOTU238	vOTU238_96	Unknown gene	Unknown protein	66814	67212
vOTU238	vOTU238_97	Unknown gene	Unknown protein	67217	67735
vOTU238	vOTU238_98	Cellular gene	ATP-dependent Clp protease adaptor protein ClpS	67737	68015
vOTU238	vOTU238_99	Cellular gene	Peptidase family S58	67981	69006
vOTU286	vOTU286_1	Viral hallmark/Viral-like gene	YP_007151657.1 NinB protein [Escherichia phage HK544]	1	246
vOTU286	vOTU286_2	Cellular gene	Helix-turn-helix domain	243	533
vOTU286	vOTU286_3	Unknown gene	Unknown protein	533	796
vOTU286	vOTU286_4	Viral hallmark/Viral-like gene	YP_009043893.1 IstB-like ATP binding protein [Vibrio phage X29]	793	1587
vOTU286	vOTU286_5	Viral hallmark/Viral-like gene	NP_049488.1 replication protein [Escherichia phage 933W]	1577	2494
vOTU286	vOTU286_6	Viral hallmark/Viral-like gene	hypothetical protein	2563	3168
vOTU286	vOTU286_7	Viral hallmark/Viral-like gene	YP_004327350.1 phage repressor protein [Erwinia phage phiEt88]	3412	4224
vOTU286	vOTU286_8	Unknown gene	Unknown protein	4725	4952
vOTU286	vOTU286_9	Unknown gene	Unknown protein	5624	5761
vOTU286	vOTU286_10	Unknown gene	Unknown protein	5758	5961
vOTU286	vOTU286_11	Viral hallmark/Viral-like gene	hypothetical protein	5966	6166
vOTU286	vOTU286_12	Unknown gene	Unknown protein	6163	6495
vOTU286	vOTU286_13	Viral hallmark/Viral-like gene	YP_007518371.1 hypothetical protein I904_gp29 [Vibrio phage VvAW1]	6575	7360
vOTU286	vOTU286_14	Viral hallmark/Viral-like gene	YP_007518370.1 hypothetical protein I904_gp28 [Vibrio phage VvAW1]	7353	8240
vOTU286	vOTU286_15	Viral hallmark/Viral-like gene	YP_009617832.1 RdgC exonuclease [Salmonella phage SP069]	8301	9215
vOTU286	vOTU286_16	Viral hallmark/Viral-like gene	YP_007518363.1 single-stranded DNA-binding protein [Vibrio phage VvAW1]	9224	9733
vOTU286	vOTU286_17	Unknown gene	Unknown protein	9789	10247
vOTU286	vOTU286_18	Unknown gene	Unknown protein	10455	11228
vOTU286	vOTU286_19	AMG	cysH; phosphoadenosine phosphosulfate reductase	11480	12307
vOTU286	vOTU286_20	Viral hallmark/Viral-like gene	YP_008320216.1 hypothetical protein N392_gp16 [Staphylococcus phage SA13]	12402	13259
vOTU286	vOTU286_21	Unknown gene	Unknown protein	13300	13512
vOTU286	vOTU286_22	Unknown gene	Unknown protein	13599	13715
vOTU286	vOTU286_23	Unknown gene	Unknown protein	13712	13987
vOTU286	vOTU286_24	Unknown gene	Unknown protein	14279	14374
vOTU311	vOTU311_1	Viral hallmark/Viral-like gene	YP_009067126.1 integrase arm-type DNA-binding domain-containing protein [Ralstonia phage RSY1]	1	1245
vOTU311	vOTU311_2	Unknown gene	Unknown protein	1318	1893
vOTU311	vOTU311_3	Viral hallmark/Viral-like gene	Prophage CP4-57 regulatory protein (AlpA)	2005	2199
vOTU311	vOTU311_4	Viral hallmark/Viral-like gene	REFSEQ hypothetical protein	2196	2450
vOTU311	vOTU311_5	Unknown gene	Unknown protein	2450	2905
vOTU311	vOTU311_6	Unknown gene	Unknown protein	2902	3162
vOTU311	vOTU311_7	Unknown gene	Unknown protein	3159	3362
vOTU311	vOTU311_8	Viral hallmark/Viral-like gene	hypothetical protein	3368	3745
vOTU311	vOTU311_9	Unknown gene	Unknown protein	4317	4505
vOTU311	vOTU311_10	Unknown gene	Unknown protein	4495	5031
vOTU311	vOTU311_11	Viral hallmark/Viral-like gene	YP_009603560.1 major head protein [Pseudomonas phage PaMx25]	5193	6185
vOTU311	vOTU311_12	Viral hallmark/Viral-like gene	YP_009222841.1 tape measure protein [Pseudomonas phage PS-1]	6295	9027
vOTU311	vOTU311_13	Unknown gene	Unknown protein	9029	9325
vOTU311	vOTU311_14	Unknown gene	Unknown protein	9400	9594
vOTU311	vOTU311_15	Unknown gene	Unknown protein	10025	10237
vOTU311	vOTU311_16	AMG	branched-chain amino acid transport system permease	10588	11592
vOTU311	vOTU311_17	AMG	branched-chain amino acid transport system permease	11589	12461
vOTU311	vOTU311_18	Viral hallmark/Viral-like gene	YP_009001225.1 ABC2 type transporter superfamily protein [Pithovirus sibericum]	12461	13183
vOTU311	vOTU311_19	Viral hallmark/Viral-like gene	YP_009001225.1 ABC2 type transporter superfamily protein [Pithovirus sibericum]	13180	13914
vOTU311	vOTU311_20	AMG	branched-chain amino acid transport system substrate-binding	13919	15151
vOTU311	vOTU311_21	Cellular gene	Peptidase family M20/M25/M40	15210	16514
vOTU311	vOTU311_22	Cellular gene	Isochorismatase family	16511	17155
vOTU311	vOTU311_23	Unknown gene	Unknown protein	17149	17919
vOTU311	vOTU311_24	Unknown gene	Unknown protein	18030	19367
vOTU311	vOTU311_25	Cellular gene	Helix-turn-helix domain, rpiR family	19340	20170
vOTU311	vOTU311_26	Viral hallmark/Viral-like gene	Response_reg	20421	21050
vOTU346	vOTU346_1	Unknown gene	Unknown protein	1	240
vOTU346	vOTU346_2	Unknown gene	Unknown protein	500	715
vOTU346	vOTU346_3	Viral hallmark/Viral-like gene	REFSEQ hypothetical protein	870	1118
vOTU346	vOTU346_4	Unknown gene	Unknown protein	1162	1362
vOTU346	vOTU346_5	Viral hallmark/Viral-like gene	NP_046670.1 SOS response-associated peptidase [Bacillus virus SPbeta]	1366	2010
vOTU346	vOTU346_6	Viral hallmark/Viral-like gene	YP_164331.1 hypothetical protein F116p67 [Pseudomonas virus F116]	2007	2639
vOTU346	vOTU346_7	Unknown gene	Unknown protein	2812	3114
vOTU346	vOTU346_8	Unknown gene	Unknown protein	3197	3448
vOTU346	vOTU346_9	Viral hallmark/Viral-like gene	YP_009222845.1 tail protein [Pseudomonas phage PS-1]	3503	6193
vOTU346	vOTU346_10	Viral hallmark/Viral-like gene	YP_009222844.1 endopeptidase [Pseudomonas phage PS-1]	6190	6585
vOTU346	vOTU346_11	Viral hallmark/Viral-like gene	YP_002284354.1 hypothetical protein PAJU2_gp20 [Pseudomonas phage PAJU2]	6588	7082
vOTU346	vOTU346_12	Unknown gene	Unknown protein	7086	7838
vOTU346	vOTU346_13	Viral hallmark/Viral-like gene	YP_005098088.1 hypothetical protein phi297_00061 [Pseudomonas phage phi297]	7858	9897
vOTU346	vOTU346_14	Viral hallmark/Viral-like gene	YP_005098084.1 hypothetical protein phi297_00057 [Pseudomonas phage phi297]	9971	10429
vOTU346	vOTU346_15	Viral hallmark/Viral-like gene	YP_005098222.1 tail tape measure protein [Pseudomonas virus PMG1]	10429	12729
vOTU346	vOTU346_16	Unknown gene	Unknown protein	12787	13173
vOTU346	vOTU346_17	Viral hallmark/Viral-like gene	YP_007111716.1 tail assembly chaperone family protein, TAC [Enterobacteria phage HK140]	13641	14081
vOTU346	vOTU346_18	Viral hallmark/Viral-like gene	YP_007111715.1 major tail subunit [Enterobacteria phage HK140]	14078	14563
vOTU346	vOTU346_19	Viral hallmark/Viral-like gene	NP_037672.1 DUF3168 domain-containing protein [Escherichia virus HK022]	14623	14997
vOTU346	vOTU346_20	Viral hallmark/Viral-like gene	YP_007111586.1 hypothetical protein F851_gp10 [Enterobacteria phage mEp235]	14997	15473
vOTU346	vOTU346_21	Viral hallmark/Viral-like gene	YP_007111585.1 hypothetical protein F851_gp09 [Enterobacteria phage mEp235]	15463	15795
vOTU346	vOTU346_22	Unknown gene	Unknown protein	15806	15997
vOTU346	vOTU346_23	Viral hallmark/Viral-like gene	hypothetical protein	15997	16374
vOTU346	vOTU346_24	Viral hallmark/Viral-like gene	YP_007111583.1 head-tail connector II [Enterobacteria phage mEp235]	16387	16731
vOTU346	vOTU346_25	Viral hallmark/Viral-like gene	NP_599037.1 major capsid protein [Enterobacteria phage SfV]	16764	17996
vOTU346	vOTU346_26	Viral hallmark/Viral-like gene	NP_599036.1 HK97 familygprohead protease [Enterobacteria phage SfV]	18026	18628
vOTU346	vOTU346_27	Viral hallmark/Viral-like gene	NP_599035.1 portal protein [Enterobacteria phage SfV]	18625	19857
vOTU346	vOTU346_28	Viral hallmark/Viral-like gene	hypothetical protein	19854	20054
vOTU346	vOTU346_29	Viral hallmark/Viral-like gene	NP_599034.1 large terminase subunit [Enterobacteria phage SfV]	20055	21773
vOTU346	vOTU346_30	Viral hallmark/Viral-like gene	YP_006581.1 putative small terminase subunit [Klebsiella phage phiKO2]	21777	22226
vOTU346	vOTU346_31	Viral hallmark/Viral-like gene	YP_006640.1 Gp60 [Klebsiella phage phiKO2]	22333	22695
vOTU346	vOTU346_32	Unknown gene	Unknown protein	22698	22883
vOTU346	vOTU346_33	Unknown gene	Unknown protein	22982	23215
vOTU346	vOTU346_34	Viral hallmark/Viral-like gene	YP_024754.1 hypothetical protein PaP2_gp26 [Pseudomonas phage PaP2]	23244	23519
vOTU346	vOTU346_35	Unknown gene	Unknown protein	23708	24169
vOTU346	vOTU346_36	Viral hallmark/Viral-like gene	YP_001293404.1 holin, lambda family [Pseudomonas phage F10]	24166	24513
vOTU346	vOTU346_37	Viral hallmark/Viral-like gene	YP_004009379.1 putative N-acetylmuramoyl-L-alanine amidase [Acinetobacter phage Ac42]	24566	25120
vOTU346	vOTU346_38	Unknown gene	Unknown protein	25402	26100
vOTU346	vOTU346_39	Viral hallmark/Viral-like gene	YP_009593367.1 VRR-NUC domain-containing protein [Acinetobacter phage YMC11/11/R3177]	26072	26614
vOTU346	vOTU346_40	Viral hallmark/Viral-like gene	hypothetical protein	26611	26901
vOTU346	vOTU346_41	Viral hallmark/Viral-like gene	YP_009613877.1 hypothetical protein FDI58_gp27 [Edwardsiella phage eiAU]	26898	27752
vOTU346	vOTU346_42	Cellular gene	Putative antitoxin of bacterial toxin-antitoxin system, YdaS/YdaT	27994	28323
vOTU346	vOTU346_43	Viral hallmark/Viral-like gene	YP_002284359.1 hypothetical protein PAJU2_gp25 [Pseudomonas phage PAJU2]	28320	29111
vOTU346	vOTU346_44	Unknown gene	Unknown protein	29108	29245
vOTU346	vOTU346_45	Viral hallmark/Viral-like gene	sp|P03689|VRPP_LAMBD Replication protein P	29242	29934
vOTU346	vOTU346_46	Viral hallmark/Viral-like gene	REFSEQ hypothetical protein	29873	30823
vOTU346	vOTU346_47	Unknown gene	Unknown protein	30919	31347
vOTU346	vOTU346_48	Unknown gene	Unknown protein	31247	31546
vOTU346	vOTU346_49	Viral hallmark/Viral-like gene	P22_Cro	31635	31883
vOTU346	vOTU346_50	Viral hallmark/Viral-like gene	YP_008766901.1 LexA family transcriptional repressor [Shigella phage SfIV]	31977	32585
vOTU346	vOTU346_51	Cellular gene	Bacterial regulatory proteins, luxR family	32728	33114
vOTU346	vOTU346_52	Unknown gene	Unknown protein	33111	33437
vOTU346	vOTU346_53	Viral hallmark/Viral-like gene	hypothetical protein	33434	33742
vOTU346	vOTU346_54	Viral hallmark/Viral-like gene	NP_536399.1 hypothetical protein phiE125p43 [Burkholderia virus phiE125]	33768	34523
vOTU346	vOTU346_55	Viral hallmark/Viral-like gene	NP_758903.1 ORF10 [Vibrio phage VHML]	34709	35668
vOTU346	vOTU346_56	Viral hallmark/Viral-like gene	YP_007006930.1 putative methylase [Pectobacterium phage ZF40]	35665	37422
vOTU346	vOTU346_57	Viral hallmark/Viral-like gene	hypothetical protein	37419	38048
vOTU346	vOTU346_58	Unknown gene	Unknown protein	38045	38569
vOTU346	vOTU346_59	Viral hallmark/Viral-like gene	YP_005098238.1 integrase [Pseudomonas virus PMG1]	38789	39898
vOTU346	vOTU346_60	Unknown gene	Unknown protein	40101	40637
vOTU346	vOTU346_61	Cellular gene	Uncharacterised BCR, YnfA/UPF0060 family	40641	40967
vOTU346	vOTU346_62	Viral hallmark/Viral-like gene	YP_006906731.1 putative guanosine polyphosphate pyrophospho hydrolase/synthetase [Salmonella phage SSU5]	41206	41793
vOTU346	vOTU346_63	Cellular gene	Peptidase family M48	41892	42686
vOTU346	vOTU346_64	Cellular gene	Sodium/hydrogen exchanger family	42730	44436
vOTU346	vOTU346_65	AMG	NitT/TauT family transport system substrate-binding protein	44702	46045
vOTU346	vOTU346_66	Viral hallmark/Viral-like gene	YP_008060218.1 abhydrolase [Mycobacterium phage Chy4]	46210	46983
vOTU346	vOTU346_67	Viral hallmark/Viral-like gene	Vut_1	47144	47830
vOTU346	vOTU346_68	Cellular gene	Helix-turn-helix domain	48470	48796
vOTU346	vOTU346_69	Viral hallmark/Viral-like gene	YP_009103660.1 putative head maturation protease [Acinetobacter phage vB_AbaM_Acibel004]	48849	49883
vOTU346	vOTU346_70	Unknown gene	Peptidase_S49	50030	50338
vOTU346	vOTU346_71	Cellular gene	NUDIX domain	50406	51188
vOTU346	vOTU346_72	Viral hallmark/Viral-like gene	YP_009277341.1 3'-5' exonuclease (endogenous virus) [Clostridium phage phiCT19406A]	51191	51955
vOTU346	vOTU346_73	Viral hallmark/Viral-like gene	YP_006906722.1 putative ribonuclease H [Salmonella phage SSU5]	51967	52566
vOTU346	vOTU346_74	Unknown gene	RNase_H	52576	53418
vOTU346	vOTU346_75	Cellular gene	Hydroxyacylglutathione hydrolase C-terminus	53551	54318
vOTU352	vOTU352_1	Unknown gene	Unknown protein	1	315
vOTU352	vOTU352_2	Unknown gene	Unknown protein	459	1379
vOTU352	vOTU352_3	Unknown gene	Unknown protein	1610	2281
vOTU352	vOTU352_4	Unknown gene	Unknown protein	2636	2890
vOTU352	vOTU352_5	Unknown gene	Unknown protein	2978	3160
vOTU352	vOTU352_6	Unknown gene	Unknown protein	3271	3495
vOTU352	vOTU352_7	Viral hallmark/Viral-like gene	YP_007518363.1 single-stranded DNA-binding protein [Vibrio phage VvAW1]	3704	4246
vOTU352	vOTU352_8	Unknown gene	Unknown protein	4259	4384
vOTU352	vOTU352_9	Viral hallmark/Viral-like gene	YP_007111671.1 RecT family recombination protein [Escherichia phage mEpX1]	4454	5392
vOTU352	vOTU352_10	Viral hallmark/Viral-like gene	YP_007007092.1 putative recombinase [Bdellovibrio phage phi1422]	5471	6526
vOTU352	vOTU352_11	AMG	cobaltochelatase CobS	6735	7781
vOTU352	vOTU352_12	Unknown gene	Unknown protein	7778	8668
vOTU352	vOTU352_13	Unknown gene	Unknown protein	8756	9823
vOTU352	vOTU352_14	AMG	cobaltochelatase CobT	9891	11693
vOTU352	vOTU352_15	Unknown gene	Unknown protein	11713	12162
vOTU352	vOTU352_16	Unknown gene	Unknown protein	12471	13166
vOTU352	vOTU352_17	Unknown gene	Unknown protein	13153	13563
vOTU352	vOTU352_18	Unknown gene	Unknown protein	13642	14538
vOTU352	vOTU352_19	Unknown gene	Unknown protein	14785	15687
vOTU352	vOTU352_20	Unknown gene	Unknown protein	15993	16379
vOTU352	vOTU352_21	Unknown gene	Unknown protein	16694	16891
vOTU352	vOTU352_22	Unknown gene	Unknown protein	16938	17093
vOTU352	vOTU352_23	Viral hallmark/Viral-like gene	YP_009180924.1 toprim domain-containing protein [Escherichia phage PA2]	17318	18439
vOTU352	vOTU352_24	Unknown gene	Unknown protein	18704	18931
vOTU352	vOTU352_25	Cellular gene	Helix-turn-helix domain	19072	19167
vOTU352	vOTU352_26	Viral hallmark/Viral-like gene	NP_061653.1 transposase [Staphylococcus prophage phiPV83]	19320	19781
vOTU352	vOTU352_27	Unknown gene	Unknown protein	19983	20213
vOTU352	vOTU352_28	Viral hallmark/Viral-like gene	NP_944261.1 ISL3 family transposase [Burkholderia virus Bcep22]	20484	21404
vOTU364	vOTU364_1	Unknown gene	Unknown protein	1	201
vOTU364	vOTU364_2	Viral hallmark/Viral-like gene	Bacteriophage holin family HP1	231	488
vOTU364	vOTU364_3	Viral hallmark/Viral-like gene	YP_009592219.1 putative lysozyme family protein [Acinetobacter phage IME-AB2]	475	957
vOTU364	vOTU364_4	Viral hallmark/Viral-like gene	YP_008241185.1 structural protein [Cellulophaga phage phi48:2]	954	1364
vOTU364	vOTU364_5	Viral hallmark/Viral-like gene	Arm DNA-binding domain	1342	2505
vOTU364	vOTU364_6	Unknown gene	Unknown protein	2788	3039
vOTU364	vOTU364_7	Unknown gene	Unknown protein	3036	3278
vOTU364	vOTU364_8	Viral hallmark/Viral-like gene	HTH_17	3313	3495
vOTU364	vOTU364_9	Viral hallmark/Viral-like gene	YP_006383718.1 hypothetical protein A322_gp25 [Salisaeta icosahedral phage 1]	3768	4661
vOTU364	vOTU364_10	Viral hallmark/Viral-like gene	YP_223957.1 gp33 [Alphaproteobacteria virus phiJl001]	4698	6848
vOTU364	vOTU364_11	Viral hallmark/Viral-like gene	NP_958711.1 Bbp42 [Bordetella virus BPP1]	6845	8968
vOTU364	vOTU364_12	Viral hallmark/Viral-like gene	YP_009010737.1 hypothetical protein P2559Y_0027 [Croceibacter phage P2559Y]	9136	9774
vOTU364	vOTU364_13	Viral hallmark/Viral-like gene	YP_009196240.1 PD-(D/E)XK nuclease superfamily protein [Achromobacter phage JWX]	9775	10953
vOTU364	vOTU364_14	AMG	DBT, bkdB	10950	11618
vOTU364	vOTU364_15	Unknown gene	Unknown protein	11649	11828
vOTU364	vOTU364_16	Viral hallmark/Viral-like gene	NP_835691.1 similar to DNA helicase [Rhodothermus phage RM378]	11895	13271
vOTU364	vOTU364_17	Unknown gene	Unknown protein	13268	13474
vOTU364	vOTU364_18	Unknown gene	Unknown protein	13594	13872
vOTU364	vOTU364_19	Unknown gene	Unknown protein	13874	14131
vOTU364	vOTU364_20	Unknown gene	Unknown protein	14140	14229
vOTU364	vOTU364_21	Unknown gene	Unknown protein	14229	15149
vOTU364	vOTU364_22	Viral hallmark/Viral-like gene	YP_007674986.1 hypothetical protein CPKG_00013 [Cyanophage KBS-S-2A]	15152	16390
vOTU364	vOTU364_23	Viral hallmark/Viral-like gene	YP_008766896.1 5'-deoxynucleotidase [Shigella phage SfIV]	16397	16966
vOTU364	vOTU364_24	Unknown gene	Unknown protein	16963	17079
vOTU364	vOTU364_25	Viral hallmark/Viral-like gene	YP_009213491.1 hypothetical protein RCRHEA_24 [Rhodobacter phage RcRhea]	17076	17984
vOTU364	vOTU364_26	Viral hallmark/Viral-like gene	YP_004957392.1 crossover junction endodeoxyribonuclease [Planktothrix phage PaV-LD]	17981	18487
vOTU364	vOTU364_27	Unknown gene	Unknown protein	18487	18690
vOTU364	vOTU364_28	Unknown gene	Unknown protein	18687	18812
vOTU364	vOTU364_29	Unknown gene	Unknown protein	18796	19002
vOTU364	vOTU364_30	Unknown gene	Unknown protein	19002	19400
vOTU364	vOTU364_31	Unknown gene	Unknown protein	19397	19660
vOTU364	vOTU364_32	Viral hallmark/Viral-like gene	hypothetical protein	19893	20585
vOTU364	vOTU364_33	Unknown gene	Unknown protein	20658	21149
vOTU364	vOTU364_34	Unknown gene	Unknown protein	21548	21904
vOTU364	vOTU364_35	Unknown gene	Unknown protein	21911	22096
vOTU364	vOTU364_36	Unknown gene	Unknown protein	22181	22456
vOTU364	vOTU364_37	Unknown gene	Unknown protein	22462	22668
vOTU364	vOTU364_38	Unknown gene	Unknown protein	22684	22779
vOTU364	vOTU364_39	Viral hallmark/Viral-like gene	hypothetical protein	22815	23066
vOTU364	vOTU364_40	Unknown gene	Unknown protein	23102	23305
vOTU364	vOTU364_41	Viral hallmark/Viral-like gene	hypothetical protein	23416	23922
vOTU371	vOTU371_1	Unknown gene	Unknown protein	1	132
vOTU371	vOTU371_2	Viral hallmark/Viral-like gene	sp|O64262|VG69_BPMD2 Gene 69 protein	119	1333
vOTU371	vOTU371_3	Viral hallmark/Viral-like gene	VWA_2	1353	2819
vOTU371	vOTU371_4	Viral hallmark/Viral-like gene	YP_001429792.1 MoxR-like ATPase [Bacillus phage 0305phi8-36]	2816	3994
vOTU371	vOTU371_5	Unknown gene	Unknown protein	4029	5129
vOTU371	vOTU371_6	Unknown gene	Unknown protein	5126	5506
vOTU371	vOTU371_7	Unknown gene	Unknown protein	5503	6291
vOTU371	vOTU371_8	Unknown gene	Unknown protein	6358	6600
vOTU371	vOTU371_9	Unknown gene	Unknown protein	6600	6869
vOTU371	vOTU371_10	Unknown gene	Unknown protein	6938	7105
vOTU371	vOTU371_11	Unknown gene	Unknown protein	7177	7449
vOTU371	vOTU371_12	Unknown gene	Unknown protein	7855	8103
vOTU371	vOTU371_13	Viral hallmark/Viral-like gene	YP_006906757.1 putative ParB-like nuclease domain-containing protein [Salmonella phage SSU5]	8063	8731
vOTU371	vOTU371_14	Viral hallmark/Viral-like gene	sp|Q8QL48|Y306_SIRV1 Uncharacterized protein 306	8731	9621
vOTU371	vOTU371_15	Viral hallmark/Viral-like gene	DUF165	9618	10247
vOTU371	vOTU371_16	Viral hallmark/Viral-like gene	YP_007673448.1 hypothetical protein CGPG_00067 [Cellulophaga phage phiST]	10222	10572
vOTU371	vOTU371_17	AMG	GTP cyclohydrolase IA	10569	11420
vOTU371	vOTU371_18	Viral hallmark/Viral-like gene	YP_001210257.1 BcepGomrgp37 [Burkholderia phage BcepGomr]	11417	12124
vOTU371	vOTU371_19	Viral hallmark/Viral-like gene	YP_009196832.1 6-carboxytetrahydropterin synthase [Escherichia phage CAjan]	12121	12558
vOTU371	vOTU371_20	Unknown gene	Unknown protein	12555	13154
vOTU371	vOTU371_21	Unknown gene	Unknown protein	13174	13602
vOTU371	vOTU371_22	Unknown gene	Unknown protein	13602	13925
vOTU371	vOTU371_23	Cellular gene	N-acetylmuramoyl-L-alanine amidase	13922	14641
vOTU371	vOTU371_24	Unknown gene	Unknown protein	14638	16377
vOTU371	vOTU371_25	Unknown gene	Unknown protein	16395	16748
vOTU419	vOTU419_1	Unknown gene	Unknown protein	1	180
vOTU419	vOTU419_2	Unknown gene	Unknown protein	123	359
vOTU419	vOTU419_3	Unknown gene	Unknown protein	432	638
vOTU419	vOTU419_4	Unknown gene	Unknown protein	795	902
vOTU419	vOTU419_5	Unknown gene	Unknown protein	997	1314
vOTU419	vOTU419_6	Unknown gene	Unknown protein	1314	1586
vOTU419	vOTU419_7	Viral hallmark/Viral-like gene	hypothetical protein	1552	1665
vOTU419	vOTU419_8	Unknown gene	Unknown protein	1634	1864
vOTU419	vOTU419_9	Unknown gene	Unknown protein	1824	2579
vOTU419	vOTU419_10	AMG	asnB, ASNS; asparagine synthase (glutamine-hydrolysing)	2603	4066
vOTU419	vOTU419_11	Viral hallmark/Viral-like gene	YP_009216412.1 helicase [Mycobacterium phage Alice]	4066	6936
vOTU419	vOTU419_12	Unknown gene	Unknown protein	7017	7421
vOTU419	vOTU419_13	Unknown gene	Unknown protein	7403	9610
vOTU419	vOTU419_14	Unknown gene	Unknown protein	9618	9887
vOTU419	vOTU419_15	Unknown gene	Unknown protein	10031	10846
vOTU419	vOTU419_16	Unknown gene	Unknown protein	10848	11504
vOTU419	vOTU419_17	Unknown gene	Unknown protein	11539	12057
vOTU419	vOTU419_18	Unknown gene	Unknown protein	12072	13013
vOTU419	vOTU419_19	Viral hallmark/Viral-like gene	hypothetical protein	13080	14312
vOTU419	vOTU419_20	Unknown gene	Unknown protein	14378	14830
vOTU419	vOTU419_21	Unknown gene	Unknown protein	14840	15280
vOTU419	vOTU419_22	Unknown gene	Unknown protein	15294	16370
vOTU419	vOTU419_23	Unknown gene	Unknown protein	16370	16930
vOTU551	vOTU551_1	Viral hallmark/Viral-like gene	YP_009617832.1 RdgC exonuclease [Salmonella phage SP069]	1	882
vOTU551	vOTU551_2	Viral hallmark/Viral-like gene	YP_007518363.1 single-stranded DNA-binding protein [Vibrio phage VvAW1]	974	1441
vOTU551	vOTU551_3	Unknown gene	Unknown protein	1692	2450
vOTU551	vOTU551_4	Unknown gene	Unknown protein	2518	2925
vOTU551	vOTU551_5	Viral hallmark/Viral-like gene	YP_008766831.1 DUF262 domain-containing protein [Vibrio phage VPUSM 8]	3184	3720
vOTU551	vOTU551_6	Unknown gene	Unknown protein	3895	4302
vOTU551	vOTU551_7	Unknown gene	Unknown protein	4397	5029
vOTU551	vOTU551_8	Unknown gene	Unknown protein	5142	6944
vOTU551	vOTU551_9	Unknown gene	Unknown protein	7020	7706
vOTU551	vOTU551_10	Cellular gene	Restriction endonuclease	7728	8333
vOTU551	vOTU551_11	Cellular gene	AAA domain	8330	11560
vOTU551	vOTU551_12	Unknown gene	Unknown protein	11640	12863
vOTU551	vOTU551_13	Cellular gene	Helix-hairpin-helix motif	13606	14664
vOTU551	vOTU551_14	Unknown gene	Unknown protein	14691	15287
vOTU551	vOTU551_15	Unknown gene	Unknown protein	15540	16214
vOTU551	vOTU551_16	Unknown gene	Unknown protein	16282	16920
vOTU551	vOTU551_17	Cellular gene	Histidine kinase-, DNA gyrase B-, and HSP90-like ATPase	17046	18806
vOTU551	vOTU551_18	Viral hallmark/Viral-like gene	sp|P03766|Y290_LAMBD Uncharacterized nin region protein ORF290	18928	20577
vOTU551	vOTU551_19	Unknown gene	Unknown protein	20665	21204
vOTU551	vOTU551_20	Unknown gene	Unknown protein	21221	21436
vOTU551	vOTU551_21	Unknown gene	Unknown protein	22071	23603
vOTU551	vOTU551_22	Unknown gene	Unknown protein	24263	25852
vOTU551	vOTU551_23	Unknown gene	Unknown protein	25791	26519
vOTU551	vOTU551_24	Unknown gene	Unknown protein	26677	27153
vOTU551	vOTU551_25	Viral hallmark/Viral-like gene	sp|P29538|MTH1_HAEPA Modification methylase HpaI	27236	28486
vOTU551	vOTU551_26	Viral hallmark/Viral-like gene	YP_009126646.1 hypothetical protein VC56_gp43 [Edwardsiella phage GF-2]	28509	29255
vOTU551	vOTU551_27	Unknown gene	Unknown protein	29316	30509
vOTU551	vOTU551_28	Cellular gene	RES domain	30583	31224
vOTU551	vOTU551_29	Unknown gene	Unknown protein	31261	31935
vOTU551	vOTU551_30	Unknown gene	Unknown protein	32045	32527
vOTU551	vOTU551_31	Unknown gene	Unknown protein	32735	33046
vOTU551	vOTU551_32	Unknown gene	Unknown protein	33176	33517
vOTU551	vOTU551_33	Unknown gene	Unknown protein	33701	33967
vOTU551	vOTU551_34	Unknown gene	Unknown protein	33982	34167
vOTU551	vOTU551_35	Unknown gene	Unknown protein	34184	35035
vOTU551	vOTU551_36	Unknown gene	Unknown protein	35303	35734
vOTU551	vOTU551_37	Viral hallmark/Viral-like gene	YP_008240624.1 hypothetical protein Phi4:1_gp036 [Cellulophaga phage phi4:1]	35731	36750
vOTU551	vOTU551_38	Unknown gene	Unknown protein	36761	37060
vOTU551	vOTU551_39	Unknown gene	Unknown protein	37227	37463
vOTU551	vOTU551_40	Unknown gene	Unknown protein	37502	37732
vOTU551	vOTU551_41	Unknown gene	Unknown protein	37817	38224
vOTU551	vOTU551_42	Viral hallmark/Viral-like gene	sp|Q38477|GP6_BPMU Uncharacterized protein gp6; Xh	38322	38555
vOTU551	vOTU551_43	Unknown gene	Unknown protein	38574	38840
vOTU551	vOTU551_44	Unknown gene	Unknown protein	38928	39116
vOTU551	vOTU551_45	Unknown gene	Unknown protein	39181	39336
vOTU551	vOTU551_46	Unknown gene	Unknown protein	39355	39567
vOTU551	vOTU551_47	Unknown gene	Unknown protein	39629	39979
vOTU551	vOTU551_48	Cellular gene	Outer membrane protein beta-barrel domain	40169	40729
vOTU551	vOTU551_49	Viral hallmark/Viral-like gene	YP_009914568.1 Upf87.6 [Enterobacteria phage P7]	40841	41473
vOTU551	vOTU551_50	Cellular gene	Outer membrane protein beta-barrel domain	41579	42214
vOTU551	vOTU551_51	Viral hallmark/Viral-like gene	YP_009126110.1 helicase [Arthrobacter phage vB_ArtM-ArV1]	42387	44045
vOTU551	vOTU551_52	Unknown gene	Unknown protein	44042	44419
vOTU551	vOTU551_53	Unknown gene	Unknown protein	44459	44848
vOTU551	vOTU551_54	Unknown gene	Unknown protein	44841	45929
vOTU551	vOTU551_55	Unknown gene	Unknown protein	46103	47092
vOTU551	vOTU551_56	Unknown gene	Unknown protein	47204	47629
vOTU551	vOTU551_57	Unknown gene	Unknown protein	47653	48024
vOTU551	vOTU551_58	Unknown gene	Unknown protein	48038	48478
vOTU551	vOTU551_59	Unknown gene	Unknown protein	48532	48954
vOTU551	vOTU551_60	Unknown gene	Unknown protein	49087	49494
vOTU551	vOTU551_61	Unknown gene	Unknown protein	49581	50264
vOTU551	vOTU551_62	Unknown gene	Unknown protein	50336	50644
vOTU551	vOTU551_63	Unknown gene	Unknown protein	50674	50901
vOTU551	vOTU551_64	Unknown gene	Unknown protein	51073	51612
vOTU551	vOTU551_65	Unknown gene	Unknown protein	51681	51929
vOTU551	vOTU551_66	Unknown gene	Unknown protein	51941	52171
vOTU551	vOTU551_67	Unknown gene	Unknown protein	52245	52682
vOTU551	vOTU551_68	Unknown gene	Unknown protein	52868	53212
vOTU551	vOTU551_69	Unknown gene	Unknown protein	53295	53990
vOTU551	vOTU551_70	Unknown gene	Unknown protein	54014	54415
vOTU551	vOTU551_71	Unknown gene	Unknown protein	54545	55114
vOTU551	vOTU551_72	Unknown gene	Unknown protein	55450	56172
vOTU551	vOTU551_73	Unknown gene	Unknown protein	56287	56526
vOTU551	vOTU551_74	Unknown gene	Unknown protein	56586	57116
vOTU551	vOTU551_75	Unknown gene	Unknown protein	57113	57400
vOTU551	vOTU551_76	Unknown gene	Unknown protein	57521	57859
vOTU551	vOTU551_77	Unknown gene	Unknown protein	58188	58625
vOTU551	vOTU551_78	Unknown gene	Unknown protein	58622	58990
vOTU551	vOTU551_79	Unknown gene	Unknown protein	59016	59465
vOTU551	vOTU551_80	Unknown gene	Unknown protein	59468	59932
vOTU551	vOTU551_81	Unknown gene	Unknown protein	60418	60987
vOTU551	vOTU551_82	Unknown gene	Unknown protein	61063	61446
vOTU551	vOTU551_83	Unknown gene	Unknown protein	61434	61682
vOTU551	vOTU551_84	Unknown gene	Unknown protein	61679	62023
vOTU551	vOTU551_85	Unknown gene	Unknown protein	62098	62736
vOTU551	vOTU551_86	Viral hallmark/Viral-like gene	YP_009100034.1 tail protein [Escherichia phage vB_EcoM-ep3]	62807	63994
vOTU551	vOTU551_87	Viral hallmark/Viral-like gene	YP_009591447.1 phage tail fiber protein [Escherichia virus P2]	64087	65256
vOTU551	vOTU551_88	Viral hallmark/Viral-like gene	YP_004508444.1 tail collar domain containing protein [Synechococcus phage S-CRM01]	65516	66745
vOTU551	vOTU551_89	Unknown gene	Unknown protein	66907	67881
vOTU551	vOTU551_90	Cellular gene	Glyoxalase superfamily protein	68019	68954
vOTU551	vOTU551_91	Unknown gene	Unknown protein	69012	69443
vOTU551	vOTU551_92	Unknown gene	Unknown protein	69694	69930
vOTU551	vOTU551_93	Cellular gene	Glyoxalase superfamily protein	70084	71244
vOTU551	vOTU551_94	Unknown gene	Unknown protein	71499	71813
vOTU551	vOTU551_95	Unknown gene	Unknown protein	71953	72342
vOTU551	vOTU551_96	Unknown gene	Unknown protein	72457	72729
vOTU551	vOTU551_97	Viral hallmark/Viral-like gene	YP_009142923.1 hypothetical protein AB690_gp003 [Sinorhizobium phage phiM12]	72909	73118
vOTU551	vOTU551_98	Viral hallmark/Viral-like gene	YP_009601837.1 hypothetical protein FDH51_gp50 [Pseudomonas phage LKO4]	73312	73947
vOTU551	vOTU551_99	Cellular gene	TrfB plasmid transcriptional repressor	74141	74371
vOTU551	vOTU551_100	Unknown gene	Unknown protein	74848	75141
vOTU551	vOTU551_101	Unknown gene	Unknown protein	75204	75392
vOTU551	vOTU551_102	Viral hallmark/Viral-like gene	YP_007006939.1 hypothetical protein F396_gp30 [Pectobacterium phage ZF40]	75649	76008
vOTU551	vOTU551_103	Unknown gene	Unknown protein	76085	76378
vOTU551	vOTU551_104	Unknown gene	Unknown protein	76581	76967
vOTU551	vOTU551_105	Unknown gene	Unknown protein	77040	77279
vOTU551	vOTU551_106	Viral hallmark/Viral-like gene	YP_009213786.1 hypothetical protein AVV62_gp28 [Mannheimia phage vB_MhS_1152AP2]	77304	77543
vOTU551	vOTU551_107	Unknown gene	Unknown protein	77666	78697
vOTU551	vOTU551_108	Unknown gene	Unknown protein	79096	80235
vOTU551	vOTU551_109	Unknown gene	Unknown protein	80562	81272
vOTU551	vOTU551_110	Unknown gene	Unknown protein	81476	82714
vOTU551	vOTU551_111	Unknown gene	Unknown protein	82757	82933
vOTU551	vOTU551_112	Unknown gene	Unknown protein	82971	84224
vOTU551	vOTU551_113	Unknown gene	Unknown protein	84772	85437
vOTU551	vOTU551_114	Unknown gene	Unknown protein	85463	86350
vOTU551	vOTU551_115	Unknown gene	Unknown protein	86343	87020
vOTU551	vOTU551_116	Cellular gene	Plasmid recombination enzyme	87114	88508
vOTU551	vOTU551_117	Unknown gene	Unknown protein	89269	89724
vOTU551	vOTU551_118	Viral hallmark/Viral-like gene	hypothetical protein	89702	90568
vOTU551	vOTU551_119	Unknown gene	Unknown protein	90561	91514
vOTU551	vOTU551_120	Unknown gene	Unknown protein	91535	92143
vOTU551	vOTU551_121	Viral hallmark/Viral-like gene	YP_007349295.1 hypothetical protein G380_gp052 [Bacillus phage phiAGATE]	92249	93418
vOTU551	vOTU551_122	Viral hallmark/Viral-like gene	YP_001429750.1 PcrA helicase [Bacillus phage 0305phi8-36]	93927	95951
vOTU551	vOTU551_123	Viral hallmark/Viral-like gene	AAA_34	96077	102067
vOTU551	vOTU551_124	Unknown gene	Unknown protein	102085	102684
vOTU551	vOTU551_125	Cellular gene	TraM recognition site of TraD and TraG	102801	106091
vOTU551	vOTU551_126	Unknown gene	Unknown protein	106160	106555
vOTU551	vOTU551_127	Unknown gene	Unknown protein	106593	108203
vOTU551	vOTU551_128	Unknown gene	Unknown protein	108319	109818
vOTU551	vOTU551_129	Unknown gene	Unknown protein	109822	110121
vOTU551	vOTU551_130	Unknown gene	Unknown protein	110169	110804
vOTU551	vOTU551_131	Viral hallmark/Viral-like gene	hypothetical protein	110924	113020
vOTU551	vOTU551_132	Unknown gene	Unknown protein	113142	113762
vOTU551	vOTU551_133	Unknown gene	Unknown protein	113779	116187
vOTU551	vOTU551_134	Unknown gene	Unknown protein	116184	117110
vOTU551	vOTU551_135	Viral hallmark/Viral-like gene	hypothetical protein	117119	118000
vOTU551	vOTU551_136	Unknown gene	Unknown protein	118086	119123
vOTU551	vOTU551_137	Unknown gene	Unknown protein	119182	119583
vOTU551	vOTU551_138	Unknown gene	Unknown protein	119586	119960
vOTU551	vOTU551_139	Unknown gene	Unknown protein	119957	120340
vOTU551	vOTU551_140	Viral hallmark/Viral-like gene	YP_007001491.1 hypothetical protein F366_gp71 [Escherichia phage TL-2011c]	120380	124639
vOTU551	vOTU551_141	Unknown gene	Unknown protein	124750	125760
vOTU551	vOTU551_142	Unknown gene	Unknown protein	125852	126484
vOTU551	vOTU551_143	Unknown gene	Unknown protein	126505	127083
vOTU551	vOTU551_144	Unknown gene	Unknown protein	127268	127945
vOTU551	vOTU551_145	Unknown gene	Unknown protein	127972	128892
vOTU551	vOTU551_146	Unknown gene	Unknown protein	128901	129809
vOTU551	vOTU551_147	Unknown gene	Unknown protein	129796	130956
vOTU551	vOTU551_148	Unknown gene	Unknown protein	131041	132108
vOTU551	vOTU551_149	Unknown gene	Unknown protein	132158	132580
vOTU551	vOTU551_150	Unknown gene	Unknown protein	132522	133376
vOTU551	vOTU551_151	Unknown gene	Unknown protein	133431	134660
vOTU551	vOTU551_152	Unknown gene	Unknown protein	134737	135468
vOTU551	vOTU551_153	Cellular gene	Bacterial type II and III secretion system protein	135498	137264
vOTU551	vOTU551_154	Unknown gene	Unknown protein	137318	137884
vOTU551	vOTU551_155	Unknown gene	Unknown protein	137884	138813
vOTU551	vOTU551_156	Viral hallmark/Viral-like gene	hypothetical protein	138825	139514
vOTU551	vOTU551_157	Unknown gene	Unknown protein	139560	140531
vOTU551	vOTU551_158	Cellular gene	Type II/IV secretion system protein	140538	142439
vOTU551	vOTU551_159	Unknown gene	Unknown protein	142449	143474
vOTU551	vOTU551_160	Unknown gene	Unknown protein	143474	144628
vOTU551	vOTU551_161	Unknown gene	Unknown protein	144621	145166
vOTU551	vOTU551_162	Unknown gene	Unknown protein	145163	145774
vOTU551	vOTU551_163	Viral hallmark/Viral-like gene	YP_009304843.1 putative DNA helicase [Acinetobacter phage vB_AbaM_phiAbaA1]	146117	147724
vOTU551	vOTU551_164	Unknown gene	Unknown protein	147763	148593
vOTU551	vOTU551_165	Unknown gene	Unknown protein	148709	149101
vOTU551	vOTU551_166	Unknown gene	Unknown protein	149467	150342
vOTU551	vOTU551_167	Unknown gene	Unknown protein	150465	150866
vOTU551	vOTU551_168	Cellular gene	Bacterial Peptidase A24 N-terminal domain	150905	151732
vOTU551	vOTU551_169	Unknown gene	Unknown protein	151873	153294
vOTU551	vOTU551_170	Cellular gene	EAL domain	153349	155121
vOTU551	vOTU551_171	Cellular gene	TraX protein	155114	155920
vOTU551	vOTU551_172	Unknown gene	Unknown protein	155944	156423
vOTU551	vOTU551_173	Unknown gene	Unknown protein	157670	157939
vOTU551	vOTU551_174	Unknown gene	Unknown protein	158156	158851
vOTU551	vOTU551_175	Viral hallmark/Viral-like gene	sp|Q4JC68|XPD_SULAC ATP-dependent DNA helicase Saci_0192	158851	161118
vOTU551	vOTU551_176	Cellular gene	CRISPR-associated protein (Cas_Csy4)	161115	161729
vOTU551	vOTU551_177	Unknown gene	Unknown protein	161739	162854
vOTU551	vOTU551_178	Unknown gene	Unknown protein	162942	163706
vOTU551	vOTU551_179	Cellular gene	Uncharacterized protein conserved in bacteria (DUF2170)	163977	164426
vOTU551	vOTU551_180	Cellular gene	PspA/IM30 family	164462	165151
vOTU551	vOTU551_181	Cellular gene	Ion channel	165266	166300
vOTU551	vOTU551_182	Unknown gene	Unknown protein	166312	167058
vOTU551	vOTU551_183	Unknown gene	DUF1190	167131	167553
vOTU551	vOTU551_184	Viral hallmark/Viral-like gene	sp|Q7CPS1|YGIB_SALTY UPF0441 protein YgiB	167567	168280
vOTU551	vOTU551_185	Viral hallmark/Viral-like gene	YP_003969207.1 hypothetical protein phiAS4_ORF0189 [Aeromonas phage phiAS4]	168398	169564
vOTU551	vOTU551_186	Unknown gene	Unknown protein	169756	170037
vOTU551	vOTU551_187	Viral hallmark/Viral-like gene	YP_003986717.1 DNA topoisomerase 1 [Acanthamoeba polyphaga mimivirus]	170173	172794
vOTU551	vOTU551_188	Unknown gene	Unknown protein	172846	173187
vOTU551	vOTU551_189	Unknown gene	Unknown protein	173206	173970
vOTU551	vOTU551_190	Unknown gene	Unknown protein	174242	175204
vOTU551	vOTU551_191	Unknown gene	Unknown protein	175282	175821
vOTU551	vOTU551_192	Unknown gene	Unknown protein	175915	176535
vOTU551	vOTU551_193	Unknown gene	Unknown protein	176558	176905
vOTU551	vOTU551_194	Unknown gene	Unknown protein	176980	178194
vOTU551	vOTU551_195	Viral hallmark/Viral-like gene	Response_reg	178291	179007
vOTU551	vOTU551_196	Viral hallmark/Viral-like gene	Phage integrase family	179034	180191
vOTU551	vOTU551_197	Cellular gene	Type II/IV secretion system protein	181464	182561
vOTU551	vOTU551_198	Cellular gene	Type IV secretory system, conjugal DNA-protein transfer	182551	183537
vOTU551	vOTU551_199	Unknown gene	Unknown protein	183542	184894
vOTU551	vOTU551_200	Unknown gene	Unknown protein	185001	185645
vOTU551	vOTU551_201	Unknown gene	Unknown protein	185847	187661
vOTU551	vOTU551_202	Cellular gene	Tubulin/FtsZ family, GTPase domain	187742	188929
vOTU551	vOTU551_203	Unknown gene	Unknown protein	189068	192070
vOTU551	vOTU551_204	Unknown gene	Unknown protein	192070	193395
vOTU551	vOTU551_205	Viral hallmark/Viral-like gene	hypothetical protein	193423	194121
vOTU551	vOTU551_206	Unknown gene	Unknown protein	194118	194543
vOTU551	vOTU551_207	Unknown gene	Unknown protein	194608	194901
vOTU551	vOTU551_208	Unknown gene	Unknown protein	195211	195606
vOTU551	vOTU551_209	Unknown gene	Unknown protein	195835	197151
vOTU551	vOTU551_210	Cellular gene	Putative outer membrane core complex of type IVb secretion	197154	198191
vOTU551	vOTU551_211	Cellular gene	Type-IV b secretion system, inner-membrane complex component	198184	199107
vOTU551	vOTU551_212	Unknown gene	Unknown protein	199254	199706
vOTU551	vOTU551_213	Unknown gene	Unknown protein	199883	200443
vOTU551	vOTU551_214	Unknown gene	Unknown protein	200551	200997
vOTU551	vOTU551_215	Unknown gene	Unknown protein	201028	201276
vOTU551	vOTU551_216	Unknown gene	Unknown protein	201431	201733
vOTU551	vOTU551_217	Unknown gene	Unknown protein	201742	202107
vOTU551	vOTU551_218	Unknown gene	Unknown protein	202197	202667
vOTU551	vOTU551_219	Unknown gene	Unknown protein	202705	203004
vOTU551	vOTU551_220	Unknown gene	Unknown protein	203065	203241
vOTU551	vOTU551_221	Viral hallmark/Viral-like gene	NP_758897.1 ORF4 [Vibrio phage VHML]	203153	206200
vOTU551	vOTU551_222	Unknown gene	Unknown protein	206305	206745
vOTU551	vOTU551_223	Viral hallmark/Viral-like gene	YP_008857886.1 tape measure protein [Arthrobacter phage vB_ArS-ArV2]	206797	208131
vOTU551	vOTU551_224	Unknown gene	Unknown protein	208484	209566
vOTU551	vOTU551_225	Unknown gene	Unknown protein	209644	210870
vOTU551	vOTU551_226	Viral hallmark/Viral-like gene	sp|P41039|YBII_ECOLI Uncharacterized protein YbiI	210988	211206
vOTU551	vOTU551_227	Unknown gene	Unknown protein	211326	211907
vOTU551	vOTU551_228	Unknown gene	Unknown protein	211912	212496
vOTU551	vOTU551_229	Unknown gene	Unknown protein	212814	213800
vOTU551	vOTU551_230	Unknown gene	Unknown protein	213917	214900
vOTU551	vOTU551_231	Unknown gene	Unknown protein	214968	216203
vOTU551	vOTU551_232	Viral hallmark/Viral-like gene	sp|P03034|RPC1_LAMBD Repressor protein cI	216280	216684
vOTU551	vOTU551_233	Unknown gene	Unknown protein	216799	217188
vOTU551	vOTU551_234	Viral hallmark/Viral-like gene	NP_795486.1 hypothetical protein SpyM3_0921 [Streptococcus phage 315.2]	217223	218020
vOTU551	vOTU551_235	Unknown gene	dUTPase	218101	218346
vOTU551	vOTU551_236	Unknown gene	Unknown protein	218386	218574
vOTU551	vOTU551_237	Unknown gene	Unknown protein	218543	220075
vOTU551	vOTU551_238	Viral hallmark/Viral-like gene	YP_007237191.1 hypothetical protein G169_gp16 [Pseudomonas phage AF]	220449	224705
vOTU551	vOTU551_239	Viral hallmark/Viral-like gene	YP_009290618.1 deoxyuridine 5'-triphosphate nucleotidohydrolase [Pseudomonas phage vB_PaeP_MAG4]	224834	225268
vOTU551	vOTU551_240	Unknown gene	Unknown protein	225385	226296
vOTU551	vOTU551_241	Cellular gene	TonB C terminal	226306	227169
vOTU551	vOTU551_242	Unknown gene	Unknown protein	227263	227649
vOTU551	vOTU551_243	Unknown gene	Unknown protein	227676	228410
vOTU551	vOTU551_244	Unknown gene	Unknown protein	228427	229008
vOTU551	vOTU551_245	Viral hallmark/Viral-like gene	hypothetical protein	229081	229257
vOTU551	vOTU551_246	Unknown gene	Unknown protein	229419	229844
vOTU551	vOTU551_247	Unknown gene	Unknown protein	229847	230527
vOTU551	vOTU551_248	Cellular gene	TrfB plasmid transcriptional repressor	230621	230848
vOTU551	vOTU551_249	Unknown gene	Unknown protein	231274	231648
vOTU551	vOTU551_250	Unknown gene	Unknown protein	231954	232205
vOTU551	vOTU551_251	Unknown gene	Unknown protein	232510	232707
vOTU551	vOTU551_252	Unknown gene	Unknown protein	232711	232986
vOTU551	vOTU551_253	Viral hallmark/Viral-like gene	YP_009785484.1 hypothetical protein HOR07_gp096 [Caulobacter phage Sansa]	233124	233849
vOTU551	vOTU551_254	Unknown gene	Unknown protein	233925	234227
vOTU551	vOTU551_255	Unknown gene	Unknown protein	234236	234520
vOTU551	vOTU551_256	Unknown gene	Unknown protein	234576	236534
vOTU551	vOTU551_257	Unknown gene	Unknown protein	236659	236946
vOTU551	vOTU551_258	Cellular gene	Winged helix-turn helix	237000	237266
vOTU551	vOTU551_259	Unknown gene	Unknown protein	237384	238064
vOTU551	vOTU551_260	Unknown gene	Unknown protein	238003	238269
vOTU551	vOTU551_261	Unknown gene	Unknown protein	238378	238686
vOTU551	vOTU551_262	Unknown gene	Unknown protein	238747	239046
vOTU551	vOTU551_263	Unknown gene	Unknown protein	239377	240201
vOTU551	vOTU551_264	Unknown gene	Unknown protein	240244	240366
vOTU551	vOTU551_265	Unknown gene	Unknown protein	240366	240701
vOTU551	vOTU551_266	Unknown gene	Unknown protein	240759	240977
vOTU551	vOTU551_267	Unknown gene	Unknown protein	241072	241308
vOTU551	vOTU551_268	Unknown gene	Unknown protein	241332	241706
vOTU551	vOTU551_269	Unknown gene	Unknown protein	241725	242021
vOTU551	vOTU551_270	Unknown gene	Unknown protein	242209	242538
vOTU551	vOTU551_271	Viral hallmark/Viral-like gene	REFSEQ hypothetical protein	242575	243159
vOTU551	vOTU551_272	Viral hallmark/Viral-like gene	YP_009607073.1 hypothetical protein FDI05_gp156 [Enterobacter phage phiEap-3]	243156	243449
vOTU551	vOTU551_273	Unknown gene	Unknown protein	243616	243915
vOTU551	vOTU551_274	Unknown gene	Unknown protein	244123	244485
vOTU551	vOTU551_275	Unknown gene	Unknown protein	244496	244804
vOTU551	vOTU551_276	Unknown gene	Unknown protein	244836	245435
vOTU551	vOTU551_277	Unknown gene	Unknown protein	245472	245726
vOTU551	vOTU551_278	Unknown gene	Unknown protein	245779	246144
vOTU551	vOTU551_279	Unknown gene	Unknown protein	246275	246559
vOTU551	vOTU551_280	Unknown gene	Unknown protein	246679	247029
vOTU551	vOTU551_281	Unknown gene	Unknown protein	247126	247683
vOTU551	vOTU551_282	Unknown gene	Unknown protein	247833	248093
vOTU551	vOTU551_283	Unknown gene	Unknown protein	248285	248587
vOTU551	vOTU551_284	Unknown gene	Unknown protein	248652	248789
vOTU551	vOTU551_285	Unknown gene	Unknown protein	248770	249420
vOTU551	vOTU551_286	Unknown gene	Unknown protein	249479	249757
vOTU551	vOTU551_287	Unknown gene	Unknown protein	249768	250112
vOTU551	vOTU551_288	Viral hallmark/Viral-like gene	YP_009101860.1 hypothetical protein PBI_121Q_273 [Escherichia phage 121Q]	250158	250409
vOTU551	vOTU551_289	Unknown gene	Unknown protein	250948	251157
vOTU551	vOTU551_290	Unknown gene	Unknown protein	251154	251654
vOTU551	vOTU551_291	Unknown gene	Unknown protein	251683	251928
vOTU551	vOTU551_292	Unknown gene	Unknown protein	251996	252253
vOTU551	vOTU551_293	Unknown gene	Unknown protein	252652	252945
vOTU551	vOTU551_294	Unknown gene	Unknown protein	253184	253459
vOTU551	vOTU551_295	Unknown gene	Unknown protein	253556	253954
vOTU551	vOTU551_296	Unknown gene	Unknown protein	253992	254180
vOTU551	vOTU551_297	Unknown gene	Unknown protein	254192	254533
vOTU551	vOTU551_298	Unknown gene	Unknown protein	254589	254912
vOTU551	vOTU551_299	Unknown gene	Unknown protein	254958	255167
vOTU551	vOTU551_300	Unknown gene	Unknown protein	255181	255381
vOTU551	vOTU551_301	Unknown gene	Unknown protein	255408	255683
vOTU551	vOTU551_302	Viral hallmark/Viral-like gene	hypothetical protein	255695	256018
vOTU551	vOTU551_303	Unknown gene	Unknown protein	256459	256998
vOTU551	vOTU551_304	Cellular gene	Nucleotidyl transferase AbiEii toxin, Type IV TA system	256985	257917
vOTU551	vOTU551_305	Unknown gene	Unknown protein	258161	258526
vOTU551	vOTU551_306	Unknown gene	Unknown protein	258666	259013
vOTU551	vOTU551_307	Unknown gene	Unknown protein	259129	259323
vOTU551	vOTU551_308	Unknown gene	Unknown protein	259343	259783
vOTU551	vOTU551_309	Unknown gene	Unknown protein	260313	260642
vOTU551	vOTU551_310	Unknown gene	Unknown protein	260664	261029
vOTU551	vOTU551_311	Unknown gene	Unknown protein	261452	261703
vOTU551	vOTU551_312	Unknown gene	Unknown protein	261801	262052
vOTU551	vOTU551_313	Unknown gene	Unknown protein	262061	262261
vOTU551	vOTU551_314	Unknown gene	Unknown protein	262354	262524
vOTU551	vOTU551_315	Unknown gene	Unknown protein	262627	263079
vOTU551	vOTU551_316	Unknown gene	Unknown protein	263051	263575
vOTU551	vOTU551_317	Unknown gene	Unknown protein	263718	263957
vOTU551	vOTU551_318	Unknown gene	Unknown protein	264059	264394
vOTU551	vOTU551_319	Unknown gene	Unknown protein	264387	264827
vOTU551	vOTU551_320	Unknown gene	Unknown protein	264915	265193
vOTU551	vOTU551_321	Unknown gene	Unknown protein	265225	265449
vOTU551	vOTU551_322	Unknown gene	Unknown protein	265464	266153
vOTU551	vOTU551_323	Unknown gene	Unknown protein	266170	266505
vOTU551	vOTU551_324	Unknown gene	Unknown protein	266518	266847
vOTU551	vOTU551_325	Unknown gene	Unknown protein	266862	266993
vOTU551	vOTU551_326	Unknown gene	Unknown protein	267150	267356
vOTU551	vOTU551_327	Unknown gene	Unknown protein	267379	267612
vOTU551	vOTU551_328	Unknown gene	Unknown protein	267626	267964
vOTU551	vOTU551_329	Unknown gene	Unknown protein	267983	268327
vOTU551	vOTU551_330	Unknown gene	Unknown protein	268354	268539
vOTU551	vOTU551_331	Unknown gene	Unknown protein	268559	268801
vOTU551	vOTU551_332	Unknown gene	Unknown protein	268810	269031
vOTU551	vOTU551_333	Unknown gene	Unknown protein	269091	269276
vOTU551	vOTU551_334	Unknown gene	Unknown protein	269293	269787
vOTU551	vOTU551_335	Viral hallmark/Viral-like gene	REFSEQ hypothetical protein	269809	270057
vOTU551	vOTU551_336	Unknown gene	Unknown protein	270332	270487
vOTU551	vOTU551_337	Unknown gene	Unknown protein	270496	270834
vOTU551	vOTU551_338	Unknown gene	Unknown protein	270853	271044
vOTU551	vOTU551_339	Unknown gene	Unknown protein	271076	271312
vOTU551	vOTU551_340	Unknown gene	Unknown protein	271473	271676
vOTU551	vOTU551_341	Unknown gene	Unknown protein	271757	272053
vOTU551	vOTU551_342	Unknown gene	Unknown protein	272124	272318
vOTU551	vOTU551_343	Unknown gene	Unknown protein	272340	272663
vOTU551	vOTU551_344	Unknown gene	Unknown protein	272687	273067
vOTU551	vOTU551_345	Unknown gene	Unknown protein	273077	273325
vOTU551	vOTU551_346	Unknown gene	Unknown protein	273389	273568
vOTU551	vOTU551_347	Unknown gene	Unknown protein	273591	273872
vOTU551	vOTU551_348	Viral hallmark/Viral-like gene	YP_005098465.1 hypothetical protein PEp14_00061 [Erwinia phage PEp14]	273887	274216
vOTU551	vOTU551_349	Unknown gene	Unknown protein	274233	274517
vOTU551	vOTU551_350	Viral hallmark/Viral-like gene	YP_004849300.1 hypothetical protein KPP10_gp121 [Pseudomonas phage KPP10]	274530	274781
vOTU551	vOTU551_351	Unknown gene	Unknown protein	274813	275022
vOTU551	vOTU551_352	Unknown gene	Unknown protein	275015	275341
vOTU551	vOTU551_353	Unknown gene	Unknown protein	275356	275637
vOTU551	vOTU551_354	Unknown gene	Unknown protein	275654	276067
vOTU551	vOTU551_355	Unknown gene	Unknown protein	276064	276294
vOTU551	vOTU551_356	Viral hallmark/Viral-like gene	Phage integrase family	276366	277043
vOTU551	vOTU551_357	Unknown gene	IMS	277182	278219
vOTU551	vOTU551_358	Unknown gene	Unknown protein	278417	278701
vOTU551	vOTU551_359	Unknown gene	Unknown protein	278946	279302
vOTU551	vOTU551_360	Viral hallmark/Viral-like gene	NP_944262.1 hypothetical protein Bcep22_gp33 [Burkholderia virus Bcep22]	279408	279995
vOTU551	vOTU551_361	Viral hallmark/Viral-like gene	YP_003090205.1 SOS response-associated peptidase family protein [Burkholderia phage KS9]	280060	280719
vOTU551	vOTU551_362	Viral hallmark/Viral-like gene	sp|P0AG11|UMUD_ECOLI Protein UmuD	280855	281220
vOTU551	vOTU551_363	Viral hallmark/Viral-like gene	YP_007238154.1 DNA polymerase [Cronobacter phage ENT39118]	281213	282481
vOTU551	vOTU551_364	Unknown gene	Unknown protein	282551	282838
vOTU551	vOTU551_365	Unknown gene	Unknown protein	282950	283633
vOTU551	vOTU551_366	Unknown gene	Unknown protein	283709	284152
vOTU551	vOTU551_367	Unknown gene	Unknown protein	284280	285113
vOTU551	vOTU551_368	Unknown gene	Unknown protein	285192	287564
vOTU551	vOTU551_369	Viral hallmark/Viral-like gene	sp|Q9USU3|FBH1_SCHPO F-box DNA helicase protein 1; Xh	287665	289575
vOTU551	vOTU551_370	Viral hallmark/Viral-like gene	YP_009290549.1 hypothetical protein BIZ95_gp15 [Pseudomonas phage vB_PaeP_MAG4]	289868	290707
vOTU551	vOTU551_371	Unknown gene	Unknown protein	290718	291263
vOTU551	vOTU551_372	Unknown gene	Unknown protein	291530	292270
vOTU551	vOTU551_373	Unknown gene	Unknown protein	292760	293239
vOTU551	vOTU551_374	Unknown gene	Unknown protein	293355	293696
vOTU551	vOTU551_375	Unknown gene	Unknown protein	293722	294321
vOTU551	vOTU551_376	Unknown gene	Unknown protein	294427	294813
vOTU551	vOTU551_377	Unknown gene	Unknown protein	294849	295334
vOTU551	vOTU551_378	Unknown gene	Unknown protein	295465	296022
vOTU551	vOTU551_379	Unknown gene	Unknown protein	296035	296418
vOTU551	vOTU551_380	Unknown gene	Unknown protein	296482	296760
vOTU551	vOTU551_381	Viral hallmark/Viral-like gene	YP_009212944.1 hypothetical protein AVU38_gp095 [Ralstonia phage RSL2]	296780	298741
vOTU551	vOTU551_382	Unknown gene	Unknown protein	298806	299567
vOTU551	vOTU551_383	AMG	moeB; molybdopterin-synthase adenylyltransferase	299672	300436
vOTU551	vOTU551_384	Cellular gene	Prokaryotic E2 family D	300433	301182
vOTU551	vOTU551_385	Unknown gene	Unknown protein	301220	302776
vOTU551	vOTU551_386	Cellular gene	Prokaryotic Ubiquitin	302911	303120
vOTU551	vOTU551_387	Unknown gene	Unknown protein	303157	303588
vOTU551	vOTU551_388	Viral hallmark/Viral-like gene	HTH_ParB	303692	305605
vOTU551	vOTU551_389	Unknown gene	Unknown protein	305664	305966
vOTU551	vOTU551_390	Unknown gene	Unknown protein	306100	306531
vOTU551	vOTU551_391	Unknown gene	Unknown protein	306607	307074
vOTU551	vOTU551_392	Unknown gene	Unknown protein	307133	307579
vOTU723	vOTU723_1	Viral hallmark/Viral-like gene	YP_164334.1 integrase arm-type DNA-binding domain-containing protein [Pseudomonas virus F116]	1	1233
vOTU723	vOTU723_2	Viral hallmark/Viral-like gene	YP_009207652.1 RNA-directed DNA polymerase [Escherichia phage pro147]	1787	3268
vOTU723	vOTU723_3	Unknown gene	Unknown protein	3537	3644
vOTU723	vOTU723_4	Unknown gene	Unknown protein	4188	4583
vOTU723	vOTU723_5	Unknown gene	Unknown protein	4835	5119
vOTU723	vOTU723_6	Viral hallmark/Viral-like gene	YP_007006939.1 hypothetical protein F396_gp30 [Pectobacterium phage ZF40]	5166	5543
vOTU723	vOTU723_7	Unknown gene	Unknown protein	5546	6190
vOTU723	vOTU723_8	Viral hallmark/Viral-like gene	REFSEQ hypothetical protein	6267	6527
vOTU723	vOTU723_9	Viral hallmark/Viral-like gene	YP_007238155.1 translesion error-prone DNA polymerase V autoproteolytic subunit [Cronobacter phage ENT39118]	6524	6820
vOTU723	vOTU723_10	Viral hallmark/Viral-like gene	sp|O31916|YOQW_BACSU SOS response-associated protein YoqW	6866	7267
vOTU723	vOTU723_11	Cellular gene	TIR domain	7393	8199
vOTU723	vOTU723_12	Cellular gene	Helix-hairpin-helix motif	8383	9435
vOTU723	vOTU723_13	Unknown gene	Unknown protein	9709	10344
vOTU723	vOTU723_14	Unknown gene	Unknown protein	10390	10815
vOTU723	vOTU723_15	Viral hallmark/Viral-like gene	hypothetical protein	10812	12623
vOTU723	vOTU723_16	Unknown gene	Unknown protein	12623	13498
vOTU723	vOTU723_17	Viral hallmark/Viral-like gene	hypothetical protein	13500	14936
vOTU723	vOTU723_18	Viral hallmark/Viral-like gene	YP_007111718.1 tail length tape measure protein [Enterobacteria phage HK140]	14933	20848
vOTU723	vOTU723_19	Viral hallmark/Viral-like gene	Phage related hypothetical protein (DUF1799)	21215	21430
vOTU723	vOTU723_20	Unknown gene	Unknown protein	21547	21885
vOTU723	vOTU723_21	Viral hallmark/Viral-like gene	YP_004934612.1 hypothetical protein S-CBS1_gp12 [Synechococcus phage S-CBS1]	21970	22935
vOTU723	vOTU723_22	Unknown gene	Unknown protein	22910	23122
vOTU723	vOTU723_23	Unknown gene	Unknown protein	23159	23569
vOTU723	vOTU723_24	Viral hallmark/Viral-like gene	Prophage minor tail protein Z (GPZ)	23572	24174
vOTU723	vOTU723_25	Unknown gene	Unknown protein	24186	24485
vOTU723	vOTU723_26	Viral hallmark/Viral-like gene	YP_009167714.1 gp07 protein [Vibrio phage VP585]	24502	25494
vOTU723	vOTU723_27	Viral hallmark/Viral-like gene	YP_009146943.1 head decoration protein D [Aurantimonas phage AmM-1]	25581	25946
vOTU723	vOTU723_28	Viral hallmark/Viral-like gene	YP_009202211.1 Clp protease-like protein [Bacteriophage Lily]	25991	27136
vOTU723	vOTU723_29	Viral hallmark/Viral-like gene	YP_007112480.1 portal protein [Vibrio phage vB_VpaM_MAR]	27140	28639
vOTU723	vOTU723_30	Viral hallmark/Viral-like gene	REFSEQ gp03 protein	28639	28863
vOTU723	vOTU723_31	Unknown gene	Unknown protein	28946	29488
vOTU723	vOTU723_32	Viral hallmark/Viral-like gene	YP_001700675.1 bacteriophage DNA packaging protein; terminase, large subunit [Phage Gifsy-2]	29491	31566
vOTU723	vOTU723_33	Viral hallmark/Viral-like gene	YP_001272514.1 DUF1441 family protein [Enterobacteria phage cdtI]	31559	32065
vOTU723	vOTU723_34	Viral hallmark/Viral-like gene	YP_008241185.1 structural protein [Cellulophaga phage phi48:2]	32262	32693
vOTU723	vOTU723_35	Unknown gene	Unknown protein	32702	33043
vOTU723	vOTU723_36	Viral hallmark/Viral-like gene	YP_001686781.1 hypothetical protein HAPgp45 [Halomonas virus HAP1]	33046	33621
vOTU723	vOTU723_37	Unknown gene	Unknown protein	33959	34519
vOTU723	vOTU723_38	Viral hallmark/Viral-like gene	YP_009593367.1 VRR-NUC domain-containing protein [Acinetobacter phage YMC11/11/R3177]	34569	35129
vOTU723	vOTU723_39	Viral hallmark/Viral-like gene	REFSEQ hypothetical protein	35126	35404
vOTU723	vOTU723_40	Unknown gene	Unknown protein	35394	35522
vOTU723	vOTU723_41	Unknown gene	Unknown protein	35519	36109
vOTU723	vOTU723_42	Unknown gene	Unknown protein	36106	36357
vOTU723	vOTU723_43	Unknown gene	Unknown protein	36354	36593
vOTU723	vOTU723_44	Unknown gene	Unknown protein	36590	36739
vOTU723	vOTU723_45	Unknown gene	Unknown protein	36736	37002
vOTU723	vOTU723_46	Unknown gene	Unknown protein	36999	37412
vOTU723	vOTU723_47	Unknown gene	Unknown protein	37409	37744
vOTU723	vOTU723_48	Viral hallmark/Viral-like gene	YP_002321481.1 phosphoadenosine phosphosulfate reductase family protein [Stenotrophomonas phage S1]	37759	38670
vOTU723	vOTU723_49	Viral hallmark/Viral-like gene	sp|P03689|VRPP_LAMBD Replication protein P	38673	39455
vOTU723	vOTU723_50	Unknown gene	Unknown protein	39526	39699
vOTU723	vOTU723_51	Unknown gene	Unknown protein	40317	40595
vOTU723	vOTU723_52	Viral hallmark/Viral-like gene	Phage Terminase	40586	41503
vOTU723	vOTU723_53	Unknown gene	Unknown protein	41500	41775
vOTU723	vOTU723_54	Unknown gene	Unknown protein	41797	42141
vOTU723	vOTU723_55	Unknown gene	Unknown protein	42251	42733
vOTU723	vOTU723_56	Cellular gene	Bacterial regulatory proteins, luxR family	43259	43582
vOTU723	vOTU723_57	Unknown gene	Unknown protein	43579	43869
vOTU723	vOTU723_58	Unknown gene	Unknown protein	43866	44237
vOTU723	vOTU723_59	Viral hallmark/Viral-like gene	hypothetical protein	44234	44521
vOTU723	vOTU723_60	Unknown gene	Unknown protein	44890	45150
vOTU723	vOTU723_61	Viral hallmark/Viral-like gene	YP_164278.1 RdgC exonuclease [Pseudomonas virus F116]	45394	46329
vOTU723	vOTU723_62	Unknown gene	Unknown protein	46319	46687
vOTU723	vOTU723_63	Unknown gene	Unknown protein	46684	46812
vOTU723	vOTU723_64	Viral hallmark/Viral-like gene	YP_009037215.1 hypothetical protein GJ22_gp127 [Nitrincola phage 1M3-16]	46809	47138
vOTU723	vOTU723_65	Viral hallmark/Viral-like gene	YP_007518378.1 hypothetical protein I904_gp36 [Vibrio phage VvAW1]	47135	47524
vOTU723	vOTU723_66	Unknown gene	Unknown protein	47524	47880
vOTU723	vOTU723_67	Unknown gene	Unknown protein	47877	48383
vOTU723	vOTU723_68	Viral hallmark/Viral-like gene	Prophage CP4-57 regulatory protein (AlpA)	48386	48613
vOTU723	vOTU723_69	Unknown gene	Unknown protein	48818	49189
vOTU723	vOTU723_70	Viral hallmark/Viral-like gene	sp|P63203|GADW_SHIFL HTH-type transcriptional regulator GadW	49256	50056
vOTU723	vOTU723_71	Unknown gene	hypothetical protein	50244	53435
vOTU723	vOTU723_72	Cellular gene	Na+/H+ antiporter family	53616	55103
vOTU723	vOTU723_73	Unknown gene	Unknown protein	55264	55386
vOTU723	vOTU723_74	Cellular gene	Sodium:solute symporter family	55404	56894
vOTU723	vOTU723_75	Unknown gene	Unknown protein	56950	57243
vOTU723	vOTU723_76	Unknown gene	DevA family ABC transporter ATP-binding protein	57514	58107
vOTU723	vOTU723_77	Cellular gene	Gamma-glutamyl cyclotransferase, AIG2-like	58228	58728
vOTU723	vOTU723_78	Cellular gene	tRNA pseudouridine synthase C	58734	59066
vOTU723	vOTU723_79	Viral hallmark/Viral-like gene	YP_004957306.1 DevA family ABC transporter ATP-binding protein [Planktothrix phage PaV-LD]	59134	59892
vOTU723	vOTU723_80	Cellular gene	Binding-protein-dependent transport system inner membrane component	59889	60563
vOTU723	vOTU723_81	Cellular gene	Bacterial extracellular solute-binding proteins, family 3	60582	61358
vOTU723	vOTU723_82	Unknown gene	Unknown protein	61692	62717
vOTU723	vOTU723_83	Cellular gene	Putative ATP-dependant zinc protease	62740	63177
vOTU723	vOTU723_84	Viral hallmark/Viral-like gene	YP_009779395.1 ribosomal protein S6 glutaminyl transferase [Cyanophage S-RIM12]	63218	64126
vOTU723	vOTU723_85	Unknown gene	Unknown protein	64215	64661
vOTU723	vOTU723_86	Cellular gene	DUF218 domain	64582	65340
vOTU723	vOTU723_87	Viral hallmark/Viral-like gene	FeS_assembly_P	65435	66007
vOTU723	vOTU723_88	AMG	cysteine desulfurase / selenocysteine lyase	66027	67268
vOTU723	vOTU723_89	Cellular gene	SUF system FeS cluster assembly, SufBD	67272	68618
vOTU723	vOTU723_90	Viral hallmark/Viral-like gene	YP_009001225.1 ABC2 type transporter superfamily protein [Pithovirus sibericum]	68615	69367
vOTU723	vOTU723_91	Unknown gene	DevA family ABC transporter ATP-binding protein	69559	71001
vOTU723	vOTU723_92	Cellular gene	Iron-dependent Transcriptional regulator	71073	71582
vOTU723	vOTU723_93	Cellular gene	Binding-protein-dependent transport system inner membrane component	72027	72692
vOTU723	vOTU723_94	Viral hallmark/Viral-like gene	YP_004957306.1 DevA family ABC transporter ATP-binding protein [Planktothrix phage PaV-LD]	72738	73898
vOTU723	vOTU723_95	Cellular gene	Binding-protein-dependent transport system inner membrane component	73903	74634
vOTU723	vOTU723_96	Cellular gene	Substrate binding domain of ABC-type glycine betaine transport system	74665	75546
vOTU723	vOTU723_97	Viral hallmark/Viral-like gene	YP_001425727.1 hypothetical protein FR483_N095L [Paramecium bursaria Chlorella virus FR483]	75706	76548
vOTU723	vOTU723_98	Cellular gene	Shikimate kinase	76662	77180
vOTU723	vOTU723_99	Cellular gene	2-keto-3-deoxy-galactonokinase	77281	78183
vOTU723	vOTU723_100	Cellular gene	KDPG and KHG aldolase	78180	78839
vOTU758	vOTU758_1	Viral hallmark/Viral-like gene	hypothetical protein	1	165
vOTU758	vOTU758_2	Unknown gene	Unknown protein	162	452
vOTU758	vOTU758_3	Viral hallmark/Viral-like gene	REFSEQ hypothetical protein; Xu	449	685
vOTU758	vOTU758_4	Unknown gene	Unknown protein	678	1469
vOTU758	vOTU758_5	Unknown gene	Unknown protein	1675	1860
vOTU758	vOTU758_6	Viral hallmark/Viral-like gene	YP_008240227.1 putative GTP-binding protein [Salmonella phage FSL SP-076]	1860	2225
vOTU758	vOTU758_7	Unknown gene	Unknown protein	2212	2565
vOTU758	vOTU758_8	Unknown gene	Unknown protein	2562	2837
vOTU758	vOTU758_9	Unknown gene	Unknown protein	3013	3270
vOTU758	vOTU758_10	Unknown gene	Unknown protein	3278	3469
vOTU758	vOTU758_11	Unknown gene	Unknown protein	3474	3722
vOTU758	vOTU758_12	Viral hallmark/Viral-like gene	YP_008320318.1 phage lysozyme [Puniceispirillum phage HMO-2011]	3769	4242
vOTU758	vOTU758_13	Unknown gene	Unknown protein	4256	4552
vOTU758	vOTU758_14	Viral hallmark/Viral-like gene	REFSEQ hypothetical protein	4553	5152
vOTU758	vOTU758_15	Viral hallmark/Viral-like gene	hypothetical protein	5149	7332
vOTU758	vOTU758_16	Viral hallmark/Viral-like gene	hypothetical protein	7329	9407
vOTU758	vOTU758_17	Unknown gene	Unknown protein	9407	9946
vOTU758	vOTU758_18	Unknown gene	Unknown protein	9950	10591
vOTU758	vOTU758_19	Unknown gene	Unknown protein	10588	10794
vOTU758	vOTU758_20	Unknown gene	Unknown protein	10849	11238
vOTU758	vOTU758_21	Viral hallmark/Viral-like gene	hypothetical protein	11235	12176
vOTU758	vOTU758_22	Unknown gene	Unknown protein	12186	13841
vOTU758	vOTU758_23	Unknown gene	Unknown protein	13845	14540
vOTU758	vOTU758_24	Unknown gene	Unknown protein	14615	14908
vOTU758	vOTU758_25	Viral hallmark/Viral-like gene	YP_006988363.1 putative nucleotide-diphospho-sugar transferase [Caulobacter phage CcrColossus]	14908	15660
vOTU758	vOTU758_26	Unknown gene	Unknown protein	15657	16274
vOTU758	vOTU758_27	Viral hallmark/Viral-like gene	YP_006988334.1 putative FkbM-like methyltransferase [Caulobacter phage CcrColossus]	16267	16923
vOTU758	vOTU758_28	Viral hallmark/Viral-like gene	hypothetical protein	16920	17639
vOTU758	vOTU758_29	Viral hallmark/Viral-like gene	hypothetical protein	17621	18205
vOTU758	vOTU758_30	Viral hallmark/Viral-like gene	TPR_2	18202	19710
vOTU758	vOTU758_31	Viral hallmark/Viral-like gene	hypothetical protein	19752	20219
vOTU758	vOTU758_32	Viral hallmark/Viral-like gene	YP_005098414.1 hypothetical protein PEp14_00010 [Erwinia phage PEp14]	20229	21326
vOTU758	vOTU758_33	Unknown gene	Unknown protein	21516	22514
vOTU758	vOTU758_34	Viral hallmark/Viral-like gene	YP_007877434.1 portal protein [Vibrio phage douglas 12A4]	22517	24517
vOTU758	vOTU758_35	Viral hallmark/Viral-like gene	YP_003358792.1 DEAD/DEAH box helicase family protein [Enterococcus phage phiEf11]	24598	26067
vOTU758	vOTU758_36	Unknown gene	Unknown protein	26064	26294
vOTU758	vOTU758_37	Unknown gene	Unknown protein	26347	26577
vOTU758	vOTU758_38	Unknown gene	Unknown protein	26642	26944
vOTU758	vOTU758_39	Viral hallmark/Viral-like gene	hypothetical protein	27087	27590
vOTU758	vOTU758_40	Unknown gene	Unknown protein	28360	28647
vOTU758	vOTU758_41	Viral hallmark/Viral-like gene	hypothetical protein	28623	28802
vOTU758	vOTU758_42	Unknown gene	Unknown protein	29232	29456
vOTU758	vOTU758_43	Unknown gene	Unknown protein	29527	29901
vOTU758	vOTU758_44	Unknown gene	Unknown protein	29982	30212
vOTU758	vOTU758_45	Unknown gene	Unknown protein	30216	30479
vOTU758	vOTU758_46	Unknown gene	Unknown protein	30476	30646
vOTU758	vOTU758_47	Viral hallmark/Viral-like gene	Phage integrase family	30803	31687
vOTU758	vOTU758_48	Unknown gene	Unknown protein	31687	31920
vOTU758	vOTU758_49	Unknown gene	Unknown protein	32120	32299
vOTU758	vOTU758_50	Viral hallmark/Viral-like gene	CsrA	32376	32579
vOTU758	vOTU758_51	Unknown gene	Unknown protein	32586	32843
vOTU758	vOTU758_52	Unknown gene	Unknown protein	32840	33016
vOTU758	vOTU758_53	Unknown gene	Unknown protein	33373	33630
vOTU758	vOTU758_54	Unknown gene	Unknown protein	33633	33923
vOTU758	vOTU758_55	AMG	cysH; phosphoadenosine phosphosulfate reductase	33940	34704
vOTU758	vOTU758_56	Viral hallmark/Viral-like gene	hypothetical protein	34954	35688
vOTU758	vOTU758_57	Unknown gene	Unknown protein	35685	35795
vOTU758	vOTU758_58	Viral hallmark/Viral-like gene	YP_008241945.1 DNA primase/helicase, TOPRIM [Cellulophaga phage phi10:1]	35792	37576
vOTU758	vOTU758_59	Unknown gene	Unknown protein	37628	37903
vOTU758	vOTU758_60	Unknown gene	Unknown protein	37900	38268
vOTU758	vOTU758_61	Unknown gene	Unknown protein	38265	38564
vOTU758	vOTU758_62	Unknown gene	Unknown protein	38561	38899
vOTU758	vOTU758_63	Unknown gene	Unknown protein	38899	39138
vOTU758	vOTU758_64	Unknown gene	Unknown protein	39135	39452
vOTU758	vOTU758_65	Unknown gene	Unknown protein	39526	39765
vOTU758	vOTU758_66	Unknown gene	Unknown protein	39769	40191
vOTU758	vOTU758_67	Unknown gene	Unknown protein	40208	40450
vOTU758	vOTU758_68	Unknown gene	Unknown protein	40447	40932
vOTU758	vOTU758_69	Viral hallmark/Viral-like gene	NP_203495.1 hypothetical protein Mx8p81 [Myxococcus phage Mx8]	40932	41984
vOTU758	vOTU758_70	Viral hallmark/Viral-like gene	YP_009959964.1 hypothetical protein I5H65_gp091 [Mycobacterium phage Minnie]	41977	42228
vOTU758	vOTU758_71	Viral hallmark/Viral-like gene	YP_009099997.1 single-strand DNA binding protein [Escherichia phage vB_EcoM-ep3]	42228	42653
vOTU758	vOTU758_72	Unknown gene	Unknown protein	42669	42866
vOTU758	vOTU758_73	Unknown gene	Unknown protein	43091	43225
vOTU758	vOTU758_74	Unknown gene	Unknown protein	43233	43562
vOTU758	vOTU758_75	Unknown gene	Unknown protein	44446	44976
vOTU758	vOTU758_76	Viral hallmark/Viral-like gene	NP_848251.1 crossover junction endodeoxyribonuclease RuvC [Salmonella phage epsilon15]	44973	45338
vOTU761	vOTU761_1	Unknown gene	Unknown protein	1	432
vOTU761	vOTU761_2	Unknown gene	Unknown protein	875	1237
vOTU761	vOTU761_3	Cellular gene	Fe-S metabolism associated domain	1326	1754
vOTU761	vOTU761_4	Unknown gene	Unknown protein	1768	2565
vOTU761	vOTU761_5	Cellular gene	Bacterial dnaA protein helix-turn-helix	2590	3015
vOTU761	vOTU761_6	Unknown gene	Unknown protein	3230	3535
vOTU761	vOTU761_7	Unknown gene	Unknown protein	3679	3918
vOTU761	vOTU761_8	Cellular gene	ROS/MUCR transcriptional regulator protein	4383	4802
vOTU761	vOTU761_9	Cellular gene	Na+/H+ antiporter subunit	5260	5613
vOTU761	vOTU761_10	Cellular gene	Multiple resistance and pH regulation protein F (MrpF / PhaF)	5610	5945
vOTU761	vOTU761_11	Cellular gene	Na+/H+ ion antiporter subunit	5942	6415
vOTU761	vOTU761_12	Cellular gene	Proton-conducting membrane transporter	6412	7983
vOTU761	vOTU761_13	Cellular gene	NADH-ubiquinone/plastoquinone oxidoreductase chain 4L	7991	8368
vOTU761	vOTU761_14	Cellular gene	Domain related to MnhB subunit of Na+/H+ antiporter	8368	8787
vOTU761	vOTU761_15	Cellular gene	Proton-conducting membrane transporter	8789	11131
vOTU761	vOTU761_16	Viral hallmark/Viral-like gene	NP_438113.1 peptide-methionine (R)-S-oxide reductase MsrB [Streptococcus pyogenes]	11367	11780
vOTU761	vOTU761_17	Cellular gene	Prolyl oligopeptidase, N-terminal beta-propeller domain	11928	14054
vOTU761	vOTU761_18	Cellular gene	Cytochrome c	14008	14940
vOTU761	vOTU761_19	Cellular gene	Cytochrome C'	14947	15396
vOTU761	vOTU761_20	Viral hallmark/Viral-like gene	Sod_Fe_C	15640	16239
vOTU761	vOTU761_21	Cellular gene	Amino-transferase class IV	16343	17221
vOTU761	vOTU761_22	Cellular gene	Haloacid dehalogenase-like hydrolase	17406	18062
vOTU761	vOTU761_23	Cellular gene	L,D-transpeptidase catalytic domain	18326	19090
vOTU761	vOTU761_24	Cellular gene	Bacterial protein of unknown function (DUF853)	19137	20660
vOTU761	vOTU761_25	Cellular gene	Methylmalonyl-CoA mutase	20870	22309
vOTU761	vOTU761_26	Cellular gene	Pectate lyase superfamily protein	22516	23886
vOTU761	vOTU761_27	Cellular gene	L-asparaginase II	23874	24887
vOTU761	vOTU761_28	Unknown gene	Unknown protein	24953	25726
vOTU761	vOTU761_29	Cellular gene	BetI-type transcriptional repressor, C-terminal	25949	26521
vOTU761	vOTU761_30	Viral hallmark/Viral-like gene	YP_007354600.1 glucose-methanol-choline oxidoreductase [Acanthamoeba polyphaga moumouvirus]	26514	28166
vOTU761	vOTU761_31	Cellular gene	Aldehyde dehydrogenase family	28184	29653
vOTU761	vOTU761_32	Unknown gene	Unknown protein	30009	30176
vOTU761	vOTU761_33	Unknown gene	Unknown protein	30173	30343
vOTU761	vOTU761_34	Unknown gene	Unknown protein	30431	31639
vOTU761	vOTU761_35	Unknown gene	Unknown protein	31872	32090
vOTU761	vOTU761_36	Cellular gene	Autoinducer binding domain	32190	32912
vOTU761	vOTU761_37	Unknown gene	Unknown protein	33126	33266
vOTU761	vOTU761_38	Unknown gene	Unknown protein	33310	33594
vOTU761	vOTU761_39	Unknown gene	Unknown protein	33605	33796
vOTU761	vOTU761_40	Unknown gene	Unknown protein	33735	34004
vOTU761	vOTU761_41	Viral hallmark/Viral-like gene	YP_007002038.1 putative endolysin [Brucella phage Tb]	34004	34798
vOTU761	vOTU761_42	Unknown gene	Unknown protein	34876	35130
vOTU761	vOTU761_43	AMG	Sulfotransferase family	35504	36172
vOTU761	vOTU761_44	Viral hallmark/Viral-like gene	YP_009221532.1 tail fiber protein (endogenous virus) [Sinorhizobium phage phiLM21]	36259	39594
vOTU761	vOTU761_45	Viral hallmark/Viral-like gene	YP_002117581.1 putative tail fiber protein H [Rhizobium phage 16-3]	39676	41847
vOTU761	vOTU761_46	Viral hallmark/Viral-like gene	REFSEQ hypothetical protein; Xu	41848	42267
vOTU761	vOTU761_47	Viral hallmark/Viral-like gene	YP_009221487.1 HNH endonuclease (endogenous virus) [Sinorhizobium phage phiLM21]	42264	42980
vOTU761	vOTU761_48	Viral hallmark/Viral-like gene	YP_009196810.1 hypothetical protein AVU36_gp16 [Escherichia phage CAjan]	43082	43660
vOTU761	vOTU761_49	Unknown gene	Unknown protein	43664	44380
vOTU761	vOTU761_50	Viral hallmark/Viral-like gene	NP_108725.1 hypothetical protein Tuc2009_46 [Lactococcus phage Tuc2009]	44380	46470
vOTU761	vOTU761_51	Unknown gene	Unknown protein	46474	46659
vOTU761	vOTU761_52	Viral hallmark/Viral-like gene	Phage tail tube protein, GTA-gp10	46788	47135
vOTU761	vOTU761_53	Viral hallmark/Viral-like gene	YP_009593489.1 outer capsid-like protein [Paracoccus phage Shpa]	47135	47572
vOTU761	vOTU761_54	Viral hallmark/Viral-like gene	YP_009593488.1 hypothetical protein FDG85_gp11 [Paracoccus phage Shpa]	47584	47982
vOTU761	vOTU761_55	Viral hallmark/Viral-like gene	YP_009593487.1 hypothetical protein FDG85_gp10 [Paracoccus phage Shpa]	47987	48436
vOTU761	vOTU761_56	Viral hallmark/Viral-like gene	Phage head-tail joining protein	48552	48899
vOTU761	vOTU761_57	Viral hallmark/Viral-like gene	YP_002117567.1 p008 [Rhizobium phage 16-3]	48899	49489
vOTU761	vOTU761_58	Viral hallmark/Viral-like gene	hypothetical protein	49492	49734
vOTU761	vOTU761_59	Viral hallmark/Viral-like gene	YP_002117563.1 p005b [Rhizobium phage 16-3]	49797	51062
vOTU761	vOTU761_60	Viral hallmark/Viral-like gene	YP_002117562.1 p004 [Rhizobium phage 16-3]	51135	51728
vOTU761	vOTU761_61	Viral hallmark/Viral-like gene	YP_002117561.1 p003 [Rhizobium phage 16-3]	51721	53004
vOTU761	vOTU761_62	Viral hallmark/Viral-like gene	YP_009199250.1 hypothetical protein AVV13_gp02 [Streptomyces phage SF1]	53019	54758
vOTU761	vOTU761_63	Viral hallmark/Viral-like gene	Phage terminase, small subunit	54763	55329
vOTU761	vOTU761_64	Viral hallmark/Viral-like gene	YP_002284412.1 putative endonuclease [Pseudomonas phage PAJU2]	55443	55856
vOTU761	vOTU761_65	Cellular gene	Transcription termination factor nusG	56001	56624
vOTU761	vOTU761_66	Viral hallmark/Viral-like gene	YP_009099653.1 putative transcriptional regulator with a HTH domain [Rhizobium phage vB_RleM_PPF1]	56621	57883
vOTU761	vOTU761_67	Unknown gene	Unknown protein	57880	58062
vOTU761	vOTU761_68	Viral hallmark/Viral-like gene	YP_007518421.1 C-5 cytosine-specific DNA methylase [Rhodobacter phage RcapNL]	58059	59789
vOTU761	vOTU761_69	Viral hallmark/Viral-like gene	YP_009099609.1 hypothetical protein PPF1_46 [Rhizobium phage vB_RleM_PPF1]	59786	60325
vOTU761	vOTU761_70	Viral hallmark/Viral-like gene	YP_002898971.1 N4 gp22-like protein [Sulfitobacter phage EE36phi1]	60322	60681
vOTU761	vOTU761_71	Unknown gene	Unknown protein	60678	60965
vOTU761	vOTU761_72	Unknown gene	Unknown protein	60962	61255
vOTU761	vOTU761_73	Unknown gene	Unknown protein	61252	61560
vOTU761	vOTU761_74	Unknown gene	Unknown protein	61554	61886
vOTU761	vOTU761_75	Viral hallmark/Viral-like gene	YP_009146999.1 hypothetical protein ACQ23_gp62 [Aurantimonas phage AmM-1]	61883	62578
vOTU761	vOTU761_76	Viral hallmark/Viral-like gene	YP_009098886.1 hypothetical protein OZ74_gp128 [Caulobacter phage Cr30]	62575	63090
vOTU761	vOTU761_77	Viral hallmark/Viral-like gene	YP_009099978.1 hypothetical protein P10VF_239 [Rhizobium phage vB_RleM_P10VF]	63090	63461
vOTU761	vOTU761_78	Unknown gene	Unknown protein	63461	63565
vOTU761	vOTU761_79	Viral hallmark/Viral-like gene	YP_009146997.1 hypothetical protein ACQ23_gp60 [Aurantimonas phage AmM-1]	63562	64065
vOTU761	vOTU761_80	Unknown gene	Unknown protein	64144	64509
vOTU761	vOTU761_81	Viral hallmark/Viral-like gene	hypothetical protein	64506	64781
vOTU761	vOTU761_82	Viral hallmark/Viral-like gene	YP_002117625.1 C repressor protein [Rhizobium phage 16-3]	64876	65577
vOTU761	vOTU761_83	Unknown gene	Unknown protein	65590	65919
vOTU761	vOTU761_84	Unknown gene	Unknown protein	66134	66352
vOTU761	vOTU761_85	Unknown gene	Unknown protein	66349	66456
vOTU761	vOTU761_86	Unknown gene	Unknown protein	66466	66597
vOTU761	vOTU761_87	Viral hallmark/Viral-like gene	YP_008130185.1 hypothetical protein RHXG_00038 [Rhizobium phage RR1-A]	66597	66938
vOTU761	vOTU761_88	Unknown gene	Unknown protein	66938	67288
vOTU761	vOTU761_89	Unknown gene	Unknown protein	67288	67548
vOTU761	vOTU761_90	Viral hallmark/Viral-like gene	YP_009099610.1 hypothetical protein PPF1_47 [Rhizobium phage vB_RleM_PPF1]	67541	67798
vOTU761	vOTU761_91	Unknown gene	Unknown protein	67795	68109
vOTU761	vOTU761_92	Viral hallmark/Viral-like gene	hypothetical protein	68106	68363
vOTU761	vOTU761_93	Unknown gene	Unknown protein	68356	69033
vOTU761	vOTU761_94	Viral hallmark/Viral-like gene	YP_009099606.1 putative site-specific integrase/recombinase [Rhizobium phage vB_RleM_PPF1]	69477	70559
vOTU812	vOTU812_1	Unknown gene	Unknown protein	1	159
vOTU812	vOTU812_2	Cellular gene	Malonyl-CoA decarboxylase C-terminal domain	401	1756
vOTU812	vOTU812_3	Cellular gene	AMP-binding enzyme	1753	3279
vOTU812	vOTU812_4	Cellular gene	RecX family	3400	3921
vOTU812	vOTU812_5	Viral hallmark/Viral-like gene	YP_009218156.1 RecA [Bacillus phage phi4J1]	4003	5088
vOTU812	vOTU812_6	Cellular gene	Competence-damaged protein	5257	5748
vOTU812	vOTU812_7	Cellular gene	Proteolipid membrane potential modulator	5849	6007
vOTU812	vOTU812_8	Unknown gene	Unknown protein	6067	6369
vOTU812	vOTU812_9	Unknown gene	Unknown protein	6353	6514
vOTU812	vOTU812_10	Viral hallmark/Viral-like gene	REFSEQ DUF1654 domain-containing protein	6635	6883
vOTU812	vOTU812_11	Unknown gene	Unknown protein	7466	8212
vOTU812	vOTU812_12	Viral hallmark/Viral-like gene	YP_008873200.1 putative transcriptional regulator [Pseudomonas phage PPpW-3]	8857	9873
vOTU812	vOTU812_13	Viral hallmark/Viral-like gene	YP_009168890.1 putative phage tail protein [Escherichia phage vB_EcoM_ECO1230-10]	9864	10079
vOTU812	vOTU812_14	Viral hallmark/Viral-like gene	YP_009168891.1 putative phage tail protein [Escherichia phage vB_EcoM_ECO1230-10]	10063	10464
vOTU812	vOTU812_15	Viral hallmark/Viral-like gene	YP_009091832.1 tail length tape-measure protein [Vibrio phage X29]	10457	12847
vOTU812	vOTU812_16	Unknown gene	Unknown protein	13062	13298
vOTU812	vOTU812_17	Unknown gene	hypothetical protein	13252	13494
vOTU812	vOTU812_18	Viral hallmark/Viral-like gene	YP_001700534.1 putative bacteriophage integrase [Salmonella phage Fels-1]	13464	14747
vOTU812	vOTU812_19	Viral hallmark/Viral-like gene	YP_006590006.1 hypothetical protein B887_gp01 [Cronobacter phage phiES15]	14760	15722
vOTU812	vOTU812_20	Unknown gene	Unknown protein	15766	15969
vOTU812	vOTU812_21	Viral hallmark/Viral-like gene	YP_003970119.1 putative DNA mismatch repair protein MutS [Cafeteria roenbergensis virus BV-PW1]	16320	18908
vOTU812	vOTU812_22	Viral hallmark/Viral-like gene	DUF3470	19250	19573
vOTU812	vOTU812_23	AMG	enolase	20286	21578
vOTU812	vOTU812_24	Viral hallmark/Viral-like gene	YP_003969899.1 putative bifunctional KDO 8-P synthase/dTDP-6-deoxy-L-hexose 3-O-methyltransferase [Cafeteria roenbergensis virus BV-PW1]	21678	22529
vOTU828	vOTU828_1	Unknown gene	Unknown protein	1	297
vOTU828	vOTU828_2	Unknown gene	Unknown protein	343	627
vOTU828	vOTU828_3	Unknown gene	Unknown protein	679	867
vOTU828	vOTU828_4	Unknown gene	Unknown protein	903	1151
vOTU828	vOTU828_5	Viral hallmark/Viral-like gene	YP_009635904.1 antirepressor [Mycobacterium virus Joedirt]	1291	2115
vOTU828	vOTU828_6	Unknown gene	Unknown protein	2863	3144
vOTU828	vOTU828_7	Viral hallmark/Viral-like gene	YP_009593390.1 hypothetical protein FDG83_gp61 [Acinetobacter phage YMC11/11/R3177]	3149	3367
vOTU828	vOTU828_8	Unknown gene	Unknown protein	3395	3634
vOTU828	vOTU828_9	Viral hallmark/Viral-like gene	REFSEQ hypothetical protein	3631	4197
vOTU828	vOTU828_10	Unknown gene	Unknown protein	4194	4505
vOTU828	vOTU828_11	Viral hallmark/Viral-like gene	YP_024852.1 Pas66 [Actinoplanes phage phiAsp2]	4510	5433
vOTU828	vOTU828_12	Unknown gene	Unknown protein	5433	5615
vOTU828	vOTU828_13	Viral hallmark/Viral-like gene	REFSEQ hypothetical protein; Xu	5628	6395
vOTU828	vOTU828_14	AMG	alkaline phosphatase D	6396	8846
vOTU828	vOTU828_15	Unknown gene	Unknown protein	8856	10394
vOTU828	vOTU828_16	Viral hallmark/Viral-like gene	YP_006906959.1 hypothetical protein D280_gp17 [Streptomyces phage SV1]	10441	11328
vOTU828	vOTU828_17	Viral hallmark/Viral-like gene	YP_003856815.1 putative tape measure protein [Clostridium phage phiCTP1]	11328	14054
vOTU828	vOTU828_18	Unknown gene	Unknown protein	14073	14321
vOTU828	vOTU828_19	Unknown gene	Unknown protein	14408	15058
vOTU828	vOTU828_20	Viral hallmark/Viral-like gene	REFSEQ major tail protein; Xu	15138	15653
vOTU828	vOTU828_21	Unknown gene	Unknown protein	15650	15847
vOTU828	vOTU828_22	Unknown gene	Unknown protein	15865	16095
vOTU828	vOTU828_23	Unknown gene	Unknown protein	16082	16516
vOTU828	vOTU828_24	Viral hallmark/Viral-like gene	Bacteriophage HK97-gp10, putative tail-component	16513	16872
vOTU828	vOTU828_25	Unknown gene	Unknown protein	16883	17323
vOTU828	vOTU828_26	Viral hallmark/Viral-like gene	REFSEQ hypothetical protein; Xu	17323	17673
vOTU828	vOTU828_27	Viral hallmark/Viral-like gene	YP_024821.1 Pas35 [Actinoplanes phage phiAsp2]	17676	18842
vOTU828	vOTU828_28	Viral hallmark/Viral-like gene	REFSEQ methyltransferase	18839	19468
vOTU828	vOTU828_29	Unknown gene	Unknown protein	19465	20010
vOTU860	vOTU860_1	Unknown gene	Unknown protein	1	108
vOTU860	vOTU860_2	Cellular gene	Cupin domain	656	1135
vOTU860	vOTU860_3	Viral hallmark/Viral-like gene	YP_009203417.1 type II toxin-antitoxin system RelE/ParE family toxin [Mannheimia phage vB_MhS_535AP2]	1447	1881
vOTU860	vOTU860_4	Viral hallmark/Viral-like gene	YP_009203418.1 HigA family addiction module antidote protein [Mannheimia phage vB_MhS_535AP2]	1890	2171
vOTU860	vOTU860_5	Unknown gene	Unknown protein	2187	2303
vOTU860	vOTU860_6	Viral hallmark/Viral-like gene	YP_007878119.1 hypothetical protein VPDG_00147 [Vibrio phage henriette 12B8]	2695	2934
vOTU860	vOTU860_7	Unknown gene	Unknown protein	3512	3817
vOTU860	vOTU860_8	Unknown gene	Unknown protein	3807	4094
vOTU860	vOTU860_9	Unknown gene	Unknown protein	4084	4260
vOTU860	vOTU860_10	Unknown gene	Unknown protein	4257	4541
vOTU860	vOTU860_11	Viral hallmark/Viral-like gene	REFSEQ hypothetical protein	4538	4945
vOTU860	vOTU860_12	Viral hallmark/Viral-like gene	REFSEQ hypothetical protein; Xu	4942	5325
vOTU860	vOTU860_13	Viral hallmark/Viral-like gene	YP_009226045.1 tail length tape-measure protein 1 [Pseudoalteromonas phage Pq0]	5347	7380
vOTU860	vOTU860_14	Viral hallmark/Viral-like gene	YP_009043600.1 HK97 gp10 familygprotein [Pseudomonas phage phiPSA1]	7402	7830
vOTU860	vOTU860_15	Unknown gene	Unknown protein	7840	8088
vOTU860	vOTU860_16	Unknown gene	Unknown protein	8088	8879
vOTU860	vOTU860_17	Unknown gene	Unknown protein	8869	9057
vOTU860	vOTU860_18	Unknown gene	Unknown protein	9331	9819
vOTU860	vOTU860_19	Unknown gene	Unknown protein	9877	10242
vOTU860	vOTU860_20	Unknown gene	Unknown protein	10493	10879
vOTU860	vOTU860_21	Unknown gene	Unknown protein	10908	11075
vOTU860	vOTU860_22	Unknown gene	Unknown protein	11068	11331
vOTU860	vOTU860_23	Unknown gene	Unknown protein	11328	11894
vOTU860	vOTU860_24	Viral hallmark/Viral-like gene	REFSEQ hypothetical protein	11891	12142
vOTU860	vOTU860_25	Viral hallmark/Viral-like gene	Prophage CP4-57 regulatory protein (AlpA)	12144	12350
vOTU860	vOTU860_26	Unknown gene	Unknown protein	12452	13357
vOTU860	vOTU860_27	Viral hallmark/Viral-like gene	YP_009067126.1 integrase arm-type DNA-binding domain-containing protein [Ralstonia phage RSY1]	13400	14644
vOTU860	vOTU860_28	Unknown gene	DevA family ABC transporter ATP-binding protein	15011	15523
vOTU860	vOTU860_29	Cellular gene	Nitroreductase family	15523	16083
vOTU860	vOTU860_30	AMG	7-cyano-7-deazaguanine reductase	16180	17013
vOTU860	vOTU860_31	Cellular gene	ABC-2 type transporter	17013	17786
vOTU860	vOTU860_32	Viral hallmark/Viral-like gene	YP_009001498.1 putative ATP-binding cassette transporter [Anomala cuprea entomopoxvirus]	17783	18739
vOTU860	vOTU860_33	Viral hallmark/Viral-like gene	NP_438113.1 peptide-methionine (R)-S-oxide reductase MsrB [Streptococcus pyogenes]	19735	20136
vOTU860	vOTU860_34	Cellular gene	50S ribosome-binding GTPase	20217	21176
vOTU860	vOTU860_35	Cellular gene	Aminotransferase class I and II	21241	22104
vOTU900	vOTU900_1	Cellular gene	Putative esterase	1	867
vOTU900	vOTU900_2	Unknown gene	Unknown protein	806	1048
vOTU900	vOTU900_3	Viral hallmark/Viral-like gene	YP_009783911.1 site-specific integrase [Rhizobium phage RHEph01]	1474	2613
vOTU900	vOTU900_4	Viral hallmark/Viral-like gene	YP_007517817.1 MarR family transcriptional regulator [Pelagibacter phage HTVC019P]	2730	3095
vOTU900	vOTU900_5	Unknown gene	Unknown protein	3387	3524
vOTU900	vOTU900_6	Unknown gene	Unknown protein	3521	3706
vOTU900	vOTU900_7	Viral hallmark/Viral-like gene	hypothetical protein	3790	4476
vOTU900	vOTU900_8	Viral hallmark/Viral-like gene	hypothetical protein	4567	5091
vOTU900	vOTU900_9	Unknown gene	Unknown protein	5140	5337
vOTU900	vOTU900_10	Viral hallmark/Viral-like gene	YP_009783953.1 putative terminase protein large subunit [Rhizobium phage RHEph01]	6735	8441
vOTU900	vOTU900_11	Viral hallmark/Viral-like gene	YP_009218129.1 hypothetical protein AVU43_gp37 [Ralstonia phage RSJ5]	8565	8795
vOTU900	vOTU900_12	Unknown gene	Unknown protein	8782	9090
vOTU900	vOTU900_13	Viral hallmark/Viral-like gene	REFSEQ hypothetical protein	9033	10814
vOTU900	vOTU900_14	Viral hallmark/Viral-like gene	REFSEQ gp26	10814	11434
vOTU900	vOTU900_15	Viral hallmark/Viral-like gene	hypothetical protein	11444	12145
vOTU900	vOTU900_16	Viral hallmark/Viral-like gene	YP_007010566.1 hypothetical protein F490_gp16 [Salinivibrio phage CW02]	12145	12870
vOTU900	vOTU900_17	Viral hallmark/Viral-like gene	YP_009783947.1 putative internal virion protein [Rhizobium phage RHEph01]	12950	16324
vOTU900	vOTU900_18	Viral hallmark/Viral-like gene	YP_009100102.1 hypothetical protein Lo5R7ANS_55 [Mesorhizobium phage vB_MloP_Lo5R7ANS]	16338	18956
vOTU900	vOTU900_19	Viral hallmark/Viral-like gene	YP_009783945.1 putative internal virion protein [Rhizobium phage RHEph01]	18957	19565
vOTU900	vOTU900_20	Viral hallmark/Viral-like gene	YP_009783944.1 putative internal virion protein [Rhizobium phage RHEph01]	19569	20033
vOTU900	vOTU900_21	Viral hallmark/Viral-like gene	YP_009783943.1 putative tail tubular protein B [Rhizobium phage RHEph01]	20039	22393
vOTU900	vOTU900_22	Viral hallmark/Viral-like gene	YP_009783942.1 putative tail tubular protein A [Rhizobium phage RHEph01]	22390	22968
vOTU900	vOTU900_23	Viral hallmark/Viral-like gene	YP_009783939.1 capsid protein [Rhizobium phage RHEph01]	23037	23999
vOTU900	vOTU900_24	Viral hallmark/Viral-like gene	YP_009966409.1 hypothetical protein HWA86_gp31 [Pseudoalteromonas phage HP1]	24371	24817
vOTU900	vOTU900_25	Unknown gene	Unknown protein	24827	24925
vOTU900	vOTU900_26	Viral hallmark/Viral-like gene	YP_009783937.1 putative T7-like capsid assembly protein [Rhizobium phage RHEph01]	24935	25750
vOTU900	vOTU900_27	Unknown gene	Unknown protein	25772	25948
vOTU900	vOTU900_28	Viral hallmark/Viral-like gene	YP_009783934.1 tail protein [Rhizobium phage RHEph01]	25941	27518
vOTU900	vOTU900_29	Unknown gene	Unknown protein	27531	27689
vOTU900	vOTU900_30	Unknown gene	Unknown protein	27686	27892
vOTU900	vOTU900_31	Viral hallmark/Viral-like gene	hypothetical protein	27896	28078
vOTU900	vOTU900_32	Viral hallmark/Viral-like gene	YP_073549.1 Ribonucleotide reductase [Lymphocystis disease virus - isolate China]	28147	29121
vOTU900	vOTU900_33	Viral hallmark/Viral-like gene	YP_007517830.1 ribonucleotide-diphosphate reductase subunit alpha [Pelagibacter phage HTVC019P]	29109	30923
vOTU900	vOTU900_34	Viral hallmark/Viral-like gene	YP_007003650.1 nucleotide pyrophosphohydrolase [Riemerella phage RAP44]	30913	31215
vOTU900	vOTU900_35	Unknown gene	Unknown protein	31212	31427
vOTU900	vOTU900_36	Viral hallmark/Viral-like gene	YP_009613809.1 AB1gp44 [Acinetobacter phage AB1]	31424	31993
vOTU900	vOTU900_37	Viral hallmark/Viral-like gene	YP_004251272.1 exonuclease [Vibrio phage ICP3]	31978	32805
vOTU900	vOTU900_38	Viral hallmark/Viral-like gene	YP_007674123.1 thymidylate synthase [Vibrio phage VBP47]	32976	33695
vOTU900	vOTU900_39	Unknown gene	Unknown protein	33695	33955
vOTU900	vOTU900_40	Viral hallmark/Viral-like gene	YP_009783924.1 putative DNA-directed DNA polymerase protein, family A [Rhizobium phage RHEph01]	34295	36109
vOTU900	vOTU900_41	Viral hallmark/Viral-like gene	YP_009100078.1 DNA primase/helicase [Mesorhizobium phage vB_MloP_Lo5R7ANS]	36161	37828
vOTU900	vOTU900_42	Unknown gene	Unknown protein	37828	38028
vOTU900	vOTU900_43	Unknown gene	Unknown protein	38041	38247
vOTU900	vOTU900_44	Viral hallmark/Viral-like gene	hypothetical protein	38244	38597
vOTU900	vOTU900_45	Unknown gene	Unknown protein	38720	38914
vOTU900	vOTU900_46	Viral hallmark/Viral-like gene	YP_009783920.1 putative lysozyme protein [Rhizobium phage RHEph01]	38992	39513
vOTU900	vOTU900_47	Viral hallmark/Viral-like gene	YP_009783919.1 putative endonuclease I protein [Rhizobium phage RHEph01]	39510	39977
vOTU900	vOTU900_48	Viral hallmark/Viral-like gene	YP_009783918.1 putative phage single-stranded DNA-binding protein [Rhizobium phage RHEph01]	39981	40679
vOTU900	vOTU900_49	Unknown gene	Unknown protein	40705	40830
vOTU900	vOTU900_50	Viral hallmark/Viral-like gene	YP_009017578.1 DNA-binding (Roi) phage protein [Psychrobacter phage Psymv2]	40923	41603
vOTU900	vOTU900_51	Viral hallmark/Viral-like gene	YP_009783912.1 putative DNA-dependent RNA polymerase protein [Rhizobium phage RHEph01]	41733	44273
vOTU900	vOTU900_52	Unknown gene	predicted amidophosphoribosyltransferase Thermus phage phi OH2	44642	45355
vOTU900	vOTU900_53	Cellular gene	ubiE/COQ5 methyltransferase family	45357	46166
vOTU900	vOTU900_54	Unknown gene	GTP_cyclohydroI	46163	46891
vOTU900	vOTU900_55	AMG	8-amino-7-oxononanoate synthase	46888	48045
vOTU900	vOTU900_56	Cellular gene	Biotin and Thiamin Synthesis associated domain	48052	49149
vOTU900	vOTU900_57	Unknown gene	5-aminoimidazole-4-carboxamide ribonucleotide formyltransferase/IMP cyclohydrolase Prochlorococcus phage	49221	49919
vOTU900	vOTU900_58	Cellular gene	Phosphotransferase enzyme family	49983	50969
vOTU900	vOTU900_59	Viral hallmark/Viral-like gene	YP_009120778.1 GTP cyclohydrolase [Pandoravirus inopinatum]	51110	51715
vOTU900	vOTU900_60	Cellular gene	Dihydroneopterin aldolase	51724	52134
vOTU900	vOTU900_61	Cellular gene	Aldehyde dehydrogenase family	52240	53712
vOTU900	vOTU900_62	Viral hallmark/Viral-like gene	YP_214422.1 5-aminoimidazole-4-carboxamide ribonucleotide formyltransferase/IMP cyclohydrolase [Prochlorococcus phage P-SSM2]	53931	55511
vOTU900	vOTU900_63	Cellular gene	Bacterial regulatory protein, Fis family	55575	55907
vOTU900	vOTU900_64	Cellular gene	Dihydrouridine synthase (Dus)	55904	56962
vOTU900	vOTU900_65	Cellular gene	Ribosomal protein L11 methyltransferase (PrmA)	57030	57944
vOTU900	vOTU900_66	Cellular gene	Carbamoyl-phosphate synthase L chain, ATP binding domain	58044	59384
vOTU900	vOTU900_67	Cellular gene	Biotin-requiring enzyme	59413	59880
vOTU900	vOTU900_68	Cellular gene	Cytochrome C biogenesis protein transmembrane region	60017	61939
vOTU900	vOTU900_69	Cellular gene	Uncharacterized protein conserved in bacteria (DUF2333)	62129	63148
vOTU900	vOTU900_70	Cellular gene	Inorganic pyrophosphatase	63253	63783
vOTU900	vOTU900_71	Cellular gene	Protein kinase domain	64015	65739
vOTU900	vOTU900_72	Cellular gene	Phosphofructokinase	65914	67296
vOTU900	vOTU900_73	Cellular gene	Mur ligase middle domain	67397	68779
vOTU900	vOTU900_74	Cellular gene	Flavoprotein	68769	69389
vOTU900	vOTU900_75	Cellular gene	LysE type translocator	69451	70074
vOTU900	vOTU900_76	Cellular gene	PAP2 superfamily	70087	71490
vOTU900	vOTU900_77	Cellular gene	Diguanylate cyclase, GGDEF domain	71506	72456
vOTU900	vOTU900_78	Unknown gene	Unknown protein	72449	73309
vOTU900	vOTU900_79	Cellular gene	Aldehyde dehydrogenase family	73409	74722
vOTU900	vOTU900_80	Cellular gene	Cytidylyltransferase-like	74703	75392
vOTU900	vOTU900_81	Unknown gene	DPBB_1	75343	75900
vOTU900	vOTU900_82	Unknown gene	Peptidase_S11	75897	76364
vOTU900	vOTU900_83	Cellular gene	Penicillin binding protein transpeptidase domain	76398	78293
vOTU900	vOTU900_84	Cellular gene	Cell cycle protein	78295	79455
vOTU900	vOTU900_85	Cellular gene	Transglycosylase SLT domain	79529	80584
vOTU900	vOTU900_86	Viral hallmark/Viral-like gene	YP_004508542.1 RlpA-like lipoprotein precursor [Synechococcus phage S-CRM01]	80581	81477
vOTU900	vOTU900_87	Viral hallmark/Viral-like gene	YP_002274288.1 penicillin-binding protein 6b [Stx2-converting phage 1717]	81531	82760
vOTU900	vOTU900_88	Unknown gene	Unknown protein	82871	83185
vOTU900	vOTU900_89	Unknown gene	Unknown protein	83182	83820
vOTU900	vOTU900_90	Cellular gene	N-terminal domain of lipoyl synthase of Radical_SAM family	83920	84987
vOTU900	vOTU900_91	Cellular gene	LysR substrate binding domain	85141	86130
vOTU900	vOTU900_92	Cellular gene	Biotin carboxylase, N-terminal domain	86231	87130
vOTU900	vOTU900_93	Unknown gene	Unknown protein	87235	89481
vOTU900	vOTU900_94	Viral hallmark/Viral-like gene	YP_003969716.1 putative DNA topoisomerase IA [Cafeteria roenbergensis virus BV-PW1]	89872	92508
vOTU900	vOTU900_95	Unknown gene	Unknown protein	92505	92978
vOTU1062	vOTU1062_1	Unknown gene	Unknown protein	1	237
vOTU1062	vOTU1062_2	Cellular gene	Tellurite resistance protein TehB	239	1834
vOTU1062	vOTU1062_3	Viral hallmark/Viral-like gene	CTP_transf_like	1831	2262
vOTU1062	vOTU1062_4	Unknown gene	Unknown protein	2461	3030
vOTU1062	vOTU1062_5	AMG	pcaD; 3-oxoadipate enol-lactonase	3170	3949
vOTU1062	vOTU1062_6	Unknown gene	Unknown protein	4232	4513
vOTU1062	vOTU1062_7	Unknown gene	Unknown protein	4524	4700
vOTU1062	vOTU1062_8	Viral hallmark/Viral-like gene	YP_009032518.1 integrase [Mycobacterium phage Phantastic]	4697	5962
vOTU1062	vOTU1062_9	Viral hallmark/Viral-like gene	REFSEQ DNA binding protein	6198	7043
vOTU1062	vOTU1062_10	Unknown gene	Unknown protein	7051	7548
vOTU1062	vOTU1062_11	Unknown gene	Unknown protein	7529	7807
vOTU1062	vOTU1062_12	Unknown gene	Unknown protein	8459	9253
vOTU1062	vOTU1062_13	Viral hallmark/Viral-like gene	YP_001456745.1 gp15, minor tail protein [Corynebacterium phage BFK20]	9216	10838
vOTU1062	vOTU1062_14	Unknown gene	Unknown protein	10848	11108
vOTU1062	vOTU1062_15	Unknown gene	Unknown protein	11341	11583
vOTU1062	vOTU1062_16	Unknown gene	Unknown protein	11600	12346
vOTU1062	vOTU1062_17	Unknown gene	Unknown protein	12339	12488
vOTU1062	vOTU1062_18	Viral hallmark/Viral-like gene	HTH_31	12488	12697
vOTU1062	vOTU1062_19	Viral hallmark/Viral-like gene	YP_008061283.1 HNH endonuclease domain protein [Mycobacterium phage ArcherS7]	12694	13128
vOTU1062	vOTU1062_20	Unknown gene	Unknown protein	13433	13936
vOTU1062	vOTU1062_21	Unknown gene	Unknown protein	13920	14402
vOTU1062	vOTU1062_22	Unknown gene	Unknown protein	14510	15100
vOTU1062	vOTU1062_23	Unknown gene	Unknown protein	15391	15669
vOTU1062	vOTU1062_24	Unknown gene	Unknown protein	15666	15893
vOTU1062	vOTU1062_25	Cellular gene	Helix-turn-helix domain	15890	16093
vOTU1062	vOTU1062_26	Unknown gene	Unknown protein	16458	16742
vOTU1062	vOTU1062_27	Viral hallmark/Viral-like gene	HNH	17089	17559
vOTU1112	vOTU1112_1	Viral hallmark/Viral-like gene	YP_006987523.1 hypothetical protein GAP32_415 [Cronobacter phage vB_CsaM_GAP32]	1	795
vOTU1112	vOTU1112_2	Unknown gene	Unknown protein	849	1568
vOTU1112	vOTU1112_3	Unknown gene	Unknown protein	1605	1916
vOTU1112	vOTU1112_4	Viral hallmark/Viral-like gene	hypothetical protein	1988	2305
vOTU1112	vOTU1112_5	Viral hallmark/Viral-like gene	YP_004250980.1 hypothetical protein ViPhICP1_gp039 [Vibrio phage ICP1]	2338	2730
vOTU1112	vOTU1112_6	Unknown gene	Unknown protein	2730	2936
vOTU1112	vOTU1112_7	Unknown gene	Unknown protein	2986	3384
vOTU1112	vOTU1112_8	Viral hallmark/Viral-like gene	REFSEQ hypothetical protein	3406	3885
vOTU1112	vOTU1112_9	Unknown gene	Unknown protein	3957	4760
vOTU1112	vOTU1112_10	Unknown gene	Unknown protein	4840	5310
vOTU1112	vOTU1112_11	Unknown gene	Unknown protein	5374	5580
vOTU1112	vOTU1112_12	Unknown gene	Unknown protein	5593	6048
vOTU1112	vOTU1112_13	Unknown gene	Unknown protein	6111	6308
vOTU1112	vOTU1112_14	Unknown gene	Unknown protein	6326	6766
vOTU1112	vOTU1112_15	Unknown gene	Unknown protein	6777	7235
vOTU1112	vOTU1112_16	Viral hallmark/Viral-like gene	YP_009611751.1 hypothetical protein FDI40_gp086 [Agrobacterium phage Atu_ph07]	7323	7991
vOTU1112	vOTU1112_17	AMG	Cellulase GH5	8361	10445
vOTU1112	vOTU1112_18	Viral hallmark/Viral-like gene	YP_004251088.1 hypothetical protein ViPhICP1_gp147 [Vibrio phage ICP1]	10474	11019
vOTU1112	vOTU1112_19	Unknown gene	Unknown protein	11080	11688
vOTU1112	vOTU1112_20	Viral hallmark/Viral-like gene	YP_009150407.1 hypothetical protein ACQ29_gp093 [Escherichia phage PBECO4]	11724	12104
vOTU1112	vOTU1112_21	Unknown gene	Unknown protein	12188	12529
vOTU1112	vOTU1112_22	Unknown gene	Unknown protein	12593	12985
vOTU1112	vOTU1112_23	Unknown gene	Unknown protein	13029	13157
vOTU1112	vOTU1112_24	Unknown gene	Unknown protein	13178	13564
vOTU1112	vOTU1112_25	Unknown gene	Unknown protein	13711	14118
vOTU1112	vOTU1112_26	Unknown gene	Unknown protein	14353	14673
vOTU1112	vOTU1112_27	Unknown gene	Unknown protein	15266	15394
vOTU1112	vOTU1112_28	Unknown gene	Unknown protein	15468	15752
vOTU1112	vOTU1112_29	Unknown gene	Unknown protein	15791	16327
vOTU1112	vOTU1112_30	Unknown gene	Unknown protein	16332	16559
vOTU1112	vOTU1112_31	Unknown gene	Unknown protein	16585	17130
vOTU1112	vOTU1112_32	Unknown gene	Unknown protein	17139	17495
vOTU1112	vOTU1112_33	Unknown gene	Unknown protein	17560	17985
vOTU1112	vOTU1112_34	Viral hallmark/Viral-like gene	YP_005087012.1 hypothetical protein RoPhRGL3_gp54 [Rhodococcus virus RGL3]	18198	18566
vOTU1112	vOTU1112_35	Viral hallmark/Viral-like gene	REFSEQ hypothetical protein; Xu	18627	18923
vOTU1112	vOTU1112_36	Unknown gene	Unknown protein	18893	19132
vOTU1112	vOTU1112_37	Unknown gene	Unknown protein	19254	19784
vOTU1112	vOTU1112_38	Unknown gene	Unknown protein	19789	20730
vOTU1112	vOTU1112_39	Unknown gene	Unknown protein	20727	20960
vOTU1112	vOTU1112_40	Unknown gene	Unknown protein	20980	21465
vOTU1112	vOTU1112_41	Unknown gene	Unknown protein	21567	22250
vOTU1112	vOTU1112_42	Unknown gene	Unknown protein	22264	22383
vOTU1112	vOTU1112_43	Unknown gene	Unknown protein	22441	22563
vOTU1112	vOTU1112_44	Unknown gene	Unknown protein	22611	23216
vOTU1112	vOTU1112_45	Unknown gene	Unknown protein	23335	23673
vOTU1112	vOTU1112_46	Unknown gene	Unknown protein	23687	24340
vOTU1112	vOTU1112_47	Cellular gene	YjbR	24367	24732
vOTU1112	vOTU1112_48	Unknown gene	Unknown protein	24737	25282
vOTU1112	vOTU1112_49	Unknown gene	Unknown protein	25302	26075
vOTU1112	vOTU1112_50	Unknown gene	Unknown protein	26246	27337
vOTU1112	vOTU1112_51	Unknown gene	Unknown protein	27356	28093
vOTU1112	vOTU1112_52	Unknown gene	Unknown protein	28189	28398
vOTU1112	vOTU1112_53	Unknown gene	Unknown protein	28461	28973
vOTU1112	vOTU1112_54	Unknown gene	Unknown protein	29096	29632
vOTU1112	vOTU1112_55	Cellular gene	PEP-utilising enzyme, mobile domain	29671	29952
vOTU1112	vOTU1112_56	Viral hallmark/Viral-like gene	YP_009223862.1 transposase [Geobacillus virus E3]	30093	31700
vOTU1112	vOTU1112_57	Unknown gene	Unknown protein	31994	32410
vOTU1112	vOTU1112_58	Unknown gene	Unknown protein	32423	32710
vOTU1112	vOTU1112_59	Unknown gene	Unknown protein	32713	33108
vOTU1112	vOTU1112_60	Unknown gene	Unknown protein	33226	33411
vOTU1112	vOTU1112_61	Unknown gene	Unknown protein	33463	33873
vOTU1112	vOTU1112_62	Viral hallmark/Viral-like gene	hypothetical protein	34153	34776
vOTU1112	vOTU1112_63	Unknown gene	Unknown protein	34850	35221
vOTU1112	vOTU1112_64	Unknown gene	Unknown protein	35237	35995
vOTU1112	vOTU1112_65	Unknown gene	Unknown protein	36121	36675
vOTU1112	vOTU1112_66	Unknown gene	Unknown protein	36745	37485
vOTU1112	vOTU1112_67	Unknown gene	Unknown protein	37504	37764
vOTU1112	vOTU1112_68	Unknown gene	Unknown protein	37778	38062
vOTU1112	vOTU1112_69	Unknown gene	Unknown protein	38055	38381
vOTU1112	vOTU1112_70	Viral hallmark/Viral-like gene	YP_006382859.1 hypothetical protein LU11_gp329 [Pseudomonas phage Lu11]	38766	39230
vOTU1112	vOTU1112_71	Unknown gene	Unknown protein	39407	39730
vOTU1112	vOTU1112_72	Unknown gene	Unknown protein	39759	40229
vOTU1112	vOTU1112_73	Unknown gene	Unknown protein	40251	40379
vOTU1112	vOTU1112_74	Unknown gene	Unknown protein	40448	40684
vOTU1112	vOTU1112_75	Unknown gene	Unknown protein	40740	40922
vOTU1112	vOTU1112_76	Unknown gene	Unknown protein	40934	41200
vOTU1112	vOTU1112_77	Unknown gene	Unknown protein	41302	41859
vOTU1112	vOTU1112_78	Viral hallmark/Viral-like gene	hypothetical protein	41959	42525
vOTU1112	vOTU1112_79	Unknown gene	Unknown protein	42589	43134
vOTU1112	vOTU1112_80	Unknown gene	Unknown protein	43277	43579
vOTU1112	vOTU1112_81	Viral hallmark/Viral-like gene	YP_009015954.1 gp662 [Bacillus virus G]	43647	45212
vOTU1112	vOTU1112_82	Viral hallmark/Viral-like gene	YP_851150.1 putative site-specific integrase-resolvase [Microcystis virus Ma-LMM01]	45260	45856
vOTU1112	vOTU1112_83	Unknown gene	Unknown protein	45948	46070
vOTU1112	vOTU1112_84	Unknown gene	Unknown protein	46091	46459
vOTU1112	vOTU1112_85	Unknown gene	Unknown protein	46473	46961
vOTU1112	vOTU1112_86	Unknown gene	Unknown protein	47035	47199
vOTU1112	vOTU1112_87	Viral hallmark/Viral-like gene	YP_002224954.1 gp36 [Mycobacterium phage Myrna]	47326	48060
vOTU1112	vOTU1112_88	AMG	Cellulase GH5	48285	50447
vOTU1112	vOTU1112_89	Unknown gene	Unknown protein	50489	50686
vOTU1112	vOTU1112_90	Unknown gene	Unknown protein	50789	50980
vOTU1112	vOTU1112_91	Unknown gene	Unknown protein	50993	51211
vOTU1112	vOTU1112_92	Unknown gene	Unknown protein	51222	51626
vOTU1112	vOTU1112_93	Unknown gene	Unknown protein	51755	52123
vOTU1112	vOTU1112_94	Unknown gene	Unknown protein	52158	52295
vOTU1112	vOTU1112_95	Unknown gene	Unknown protein	52324	52509
vOTU1112	vOTU1112_96	Viral hallmark/Viral-like gene	YP_006989148.1 hypothetical protein CcrRogue_gp119 [Caulobacter virus Rogue]	52587	52955
vOTU1112	vOTU1112_97	Unknown gene	Unknown protein	53025	53306
vOTU1112	vOTU1112_98	Unknown gene	Unknown protein	53374	53781
vOTU1112	vOTU1112_99	Unknown gene	Unknown protein	53839	54603
vOTU1112	vOTU1112_100	Unknown gene	Unknown protein	54667	55074
vOTU1112	vOTU1112_101	Unknown gene	Unknown protein	55132	55440
vOTU1112	vOTU1112_102	Unknown gene	Unknown protein	55649	55957
vOTU1112	vOTU1112_103	Unknown gene	Unknown protein	56014	56247
vOTU1112	vOTU1112_104	Unknown gene	Unknown protein	56366	56584
vOTU1112	vOTU1112_105	Unknown gene	Unknown protein	56644	57000
vOTU1112	vOTU1112_106	Unknown gene	Unknown protein	57067	58203
vOTU1112	vOTU1112_107	Viral hallmark/Viral-like gene	REFSEQ hypothetical protein; Xu	58429	58818
vOTU1112	vOTU1112_108	Viral hallmark/Viral-like gene	Acetyltransf_7	58902	59300
vOTU1112	vOTU1112_109	Unknown gene	Unknown protein	59363	59581
vOTU1112	vOTU1112_110	Unknown gene	Unknown protein	59584	59877
vOTU1112	vOTU1112_111	Unknown gene	Unknown protein	60254	60439
vOTU1112	vOTU1112_112	Unknown gene	Unknown protein	60456	60686
vOTU1112	vOTU1112_113	Unknown gene	Unknown protein	60753	61217
vOTU1112	vOTU1112_114	Unknown gene	Unknown protein	61370	62260
vOTU1112	vOTU1112_115	Unknown gene	Unknown protein	62297	62680
vOTU1112	vOTU1112_116	Unknown gene	Unknown protein	62726	63454
vOTU1112	vOTU1112_117	Unknown gene	Unknown protein	63491	63760
vOTU1112	vOTU1112_118	Viral hallmark/Viral-like gene	YP_009098791.1 Ser/Thr protein phosphatase family protein [Caulobacter phage Cr30]	63705	64460
vOTU1112	vOTU1112_119	Unknown gene	Unknown protein	64515	65084
vOTU1112	vOTU1112_120	Unknown gene	Unknown protein	65195	65971
vOTU1112	vOTU1112_121	Unknown gene	Unknown protein	66000	66779
vOTU1112	vOTU1112_122	Unknown gene	Unknown protein	66844	67281
vOTU1112	vOTU1112_123	Cellular gene	Subtilase family	67353	68405
vOTU1112	vOTU1112_124	Viral hallmark/Viral-like gene	REFSEQ hypothetical protein; Xu	68412	68639
vOTU1112	vOTU1112_125	Viral hallmark/Viral-like gene	YP_009104071.1 macro domain protein [Shewanella sp. phage 1/40]	68700	69230
vOTU1112	vOTU1112_126	Viral hallmark/Viral-like gene	YP_195258.1 Hypothetical-Protein | belonging to T4-LIKE GC: 739 [Synechococcus phage S-PM2]	69376	72264
vOTU1112	vOTU1112_127	Cellular gene	Cytidine and deoxycytidylate deaminase zinc-binding region	72612	73010
vOTU1112	vOTU1112_128	Unknown gene	Unknown protein	73120	73467
vOTU1112	vOTU1112_129	Unknown gene	Unknown protein	73564	74073
vOTU1112	vOTU1112_130	Unknown gene	Unknown protein	74133	74252
vOTU1112	vOTU1112_131	Unknown gene	Unknown protein	74268	74384
vOTU1112	vOTU1112_132	Unknown gene	Unknown protein	74580	74969
vOTU1112	vOTU1112_133	Unknown gene	Unknown protein	75043	75228
vOTU1112	vOTU1112_134	Viral hallmark/Viral-like gene	YP_009035657.1 hypothetical protein FP76_gp234 [Bacillus phage Evoli]	75417	75797
vOTU1112	vOTU1112_135	Unknown gene	Unknown protein	75887	76213
vOTU1112	vOTU1112_136	Unknown gene	Unknown protein	76292	76420
vOTU1112	vOTU1112_137	Unknown gene	Unknown protein	76608	78056
vOTU1112	vOTU1112_138	Unknown gene	Unknown protein	78081	78320
vOTU1112	vOTU1112_139	Unknown gene	Unknown protein	78520	79005
vOTU1112	vOTU1112_140	Unknown gene	Unknown protein	79079	79564
vOTU1112	vOTU1112_141	Unknown gene	Unknown protein	79704	79961
vOTU1112	vOTU1112_142	Unknown gene	Unknown protein	80032	80280
vOTU1112	vOTU1112_143	Unknown gene	Unknown protein	80425	80793
vOTU1112	vOTU1112_144	Unknown gene	Unknown protein	80850	81209
vOTU1112	vOTU1112_145	Cellular gene	OmpA family	81324	81962
vOTU1112	vOTU1112_146	Unknown gene	Unknown protein	82045	82323
vOTU1112	vOTU1112_147	Unknown gene	Unknown protein	82307	82711
vOTU1112	vOTU1112_148	Unknown gene	Unknown protein	82889	83953
vOTU1112	vOTU1112_149	Unknown gene	Unknown protein	84051	84413
vOTU1112	vOTU1112_150	Unknown gene	DUF4343	84837	85202
vOTU1112	vOTU1112_151	Viral hallmark/Viral-like gene	YP_006987470.1 hypothetical protein GAP32_365 [Cronobacter phage vB_CsaM_GAP32]	85279	86106
vOTU1112	vOTU1112_152	Unknown gene	Unknown protein	86120	87037
vOTU1112	vOTU1112_153	Viral hallmark/Viral-like gene	sp|Q07G10|ALKB8_XENTR Alkylated DNA repair protein alkB homolog 8	87212	87844
vOTU1112	vOTU1112_154	Unknown gene	Unknown protein	87865	88284
vOTU1112	vOTU1112_155	Unknown gene	Unknown protein	88330	88761
vOTU1112	vOTU1112_156	Unknown gene	Unknown protein	88712	89350
vOTU1112	vOTU1112_157	Viral hallmark/Viral-like gene	YP_009207497.1 hypothetical protein AVV29_gp032 [Vibrio phage phi 3]	89449	90033
vOTU1112	vOTU1112_158	Unknown gene	Unknown protein	90141	90503
vOTU1112	vOTU1112_159	Unknown gene	Unknown protein	90566	90748
vOTU1112	vOTU1112_160	Unknown gene	Unknown protein	90765	91322
vOTU1112	vOTU1112_161	Unknown gene	Unknown protein	91334	91528
vOTU1112	vOTU1112_162	Unknown gene	Unknown protein	91618	92067
vOTU1112	vOTU1112_163	Unknown gene	Unknown protein	92131	92781
vOTU1112	vOTU1112_164	Unknown gene	Unknown protein	92875	93387
vOTU1112	vOTU1112_165	Unknown gene	Unknown protein	93384	93827
vOTU1112	vOTU1112_166	Unknown gene	Unknown protein	93867	94814
vOTU1112	vOTU1112_167	Unknown gene	Unknown protein	94866	95825
vOTU1112	vOTU1112_168	Unknown gene	Unknown protein	95840	97009
vOTU1112	vOTU1112_169	Unknown gene	Unknown protein	97066	97755
vOTU1112	vOTU1112_170	Unknown gene	Unknown protein	97810	98619
vOTU1112	vOTU1112_171	Cellular gene	Uncharacterised protein family (UPF0160)	98691	99665
vOTU1112	vOTU1112_172	Viral hallmark/Viral-like gene	REFSEQ hypothetical protein; Xu	99822	100649
vOTU1112	vOTU1112_173	Unknown gene	Unknown protein	100742	101065
vOTU1112	vOTU1112_174	Unknown gene	Unknown protein	101161	102768
vOTU1112	vOTU1112_175	Unknown gene	Unknown protein	102964	103134
vOTU1112	vOTU1112_176	Unknown gene	Unknown protein	103187	103633
vOTU1112	vOTU1112_177	Unknown gene	Unknown protein	103644	104087
vOTU1112	vOTU1112_178	Unknown gene	Unknown protein	104155	104595
vOTU1112	vOTU1112_179	Unknown gene	Unknown protein	104605	105471
vOTU1112	vOTU1112_180	Cellular gene	Putative Na+/H+ antiporter	105612	106871
vOTU1112	vOTU1112_181	Unknown gene	Unknown protein	106892	107395
vOTU1112	vOTU1112_182	Unknown gene	Unknown protein	107408	108022
vOTU1112	vOTU1112_183	Unknown gene	Unknown protein	108125	108382
vOTU1112	vOTU1112_184	Unknown gene	Unknown protein	108398	108628
vOTU1112	vOTU1112_185	Unknown gene	Unknown protein	108653	108898
vOTU1112	vOTU1112_186	Unknown gene	Unknown protein	108910	109404
vOTU1112	vOTU1112_187	Cellular gene	Signal peptidase (SPase) II	109435	110046
vOTU1112	vOTU1112_188	Unknown gene	Unknown protein	110213	110824
vOTU1112	vOTU1112_189	Unknown gene	Unknown protein	110891	112204
vOTU1112	vOTU1112_190	Cellular gene	IrrE N-terminal-like domain	112218	112787
vOTU1112	vOTU1112_191	Unknown gene	Unknown protein	112875	113219
vOTU1112	vOTU1112_192	Unknown gene	Unknown protein	113318	113461
vOTU1112	vOTU1112_193	Unknown gene	Unknown protein	113541	113717
vOTU1112	vOTU1112_194	Unknown gene	Unknown protein	113798	114079
vOTU1112	vOTU1112_195	Unknown gene	Unknown protein	114123	114935
vOTU1112	vOTU1112_196	Unknown gene	Unknown protein	114987	115841
vOTU1112	vOTU1112_197	Unknown gene	Unknown protein	115854	116246
vOTU1112	vOTU1112_198	Unknown gene	Unknown protein	116288	117187
vOTU1112	vOTU1112_199	Unknown gene	Unknown protein	117171	117524
vOTU1112	vOTU1112_200	Unknown gene	Unknown protein	117571	118119
vOTU1112	vOTU1112_201	Unknown gene	HNH	118246	118755
vOTU1112	vOTU1112_202	Viral hallmark/Viral-like gene	REFSEQ hypothetical protein	118790	119209
vOTU1112	vOTU1112_203	Viral hallmark/Viral-like gene	YP_009168475.1 hypothetical protein FDG52_s1gp12 [Campylobacter virus IBB35]	119271	120452
vOTU1112	vOTU1112_204	Unknown gene	Unknown protein	120515	120865
vOTU1112	vOTU1112_205	Unknown gene	Unknown protein	120981	121292
vOTU1112	vOTU1112_206	Unknown gene	Unknown protein	121316	121594
vOTU1112	vOTU1112_207	Viral hallmark/Viral-like gene	sp|Q5UQL9|YR423_MIMIV Uncharacterized protein R423	121679	122089
vOTU1112	vOTU1112_208	Unknown gene	Unknown protein	122182	122496
vOTU1112	vOTU1112_209	Unknown gene	Unknown protein	122506	122748
vOTU1112	vOTU1112_210	Viral hallmark/Viral-like gene	YP_009098789.1 RNA ligase [Caulobacter phage Cr30]	123024	124007
vOTU1112	vOTU1112_211	Unknown gene	Unknown protein	124231	124776
vOTU1112	vOTU1112_212	Unknown gene	Unknown protein	124840	125184
vOTU1112	vOTU1112_213	Unknown gene	Unknown protein	125249	125419
vOTU1112	vOTU1112_214	Viral hallmark/Viral-like gene	YP_009098840.1 hypothetical protein OZ74_gp082 [Caulobacter phage Cr30]	125501	125935
vOTU1112	vOTU1112_215	Cellular gene	Adenylate kinase	126093	126740
vOTU1112	vOTU1112_216	Unknown gene	Unknown protein	126790	127128
vOTU1112	vOTU1112_217	Viral hallmark/Viral-like gene	YP_009217811.1 transposase [Microcystis phage MaMV-DC]	127461	127835
vOTU1135	vOTU1135_1	Cellular gene	SpoU rRNA Methylase family	1	315
vOTU1135	vOTU1135_2	Unknown gene	Unknown protein	312	497
vOTU1135	vOTU1135_3	Viral hallmark/Viral-like gene	REFSEQ hypothetical protein; Xu	494	1306
vOTU1135	vOTU1135_4	Viral hallmark/Viral-like gene	hypothetical protein	1303	1683
vOTU1135	vOTU1135_5	Viral hallmark/Viral-like gene	REFSEQ hypothetical protein; Xu	1683	2030
vOTU1135	vOTU1135_6	Unknown gene	Unknown protein	1970	2230
vOTU1135	vOTU1135_7	Viral hallmark/Viral-like gene	hypothetical protein	2341	2724
vOTU1135	vOTU1135_8	Viral hallmark/Viral-like gene	hypothetical protein	2721	3320
vOTU1135	vOTU1135_9	Unknown gene	Unknown protein	3317	3622
vOTU1135	vOTU1135_10	Viral hallmark/Viral-like gene	NP_852568.1 replication protein [Bacillus phage phBC6A52]	3935	4612
vOTU1135	vOTU1135_11	AMG	cysH; phosphoadenosine phosphosulfate reductase	4602	5423
vOTU1135	vOTU1135_12	Unknown gene	Unknown protein	5416	5652
vOTU1135	vOTU1135_13	Unknown gene	Unknown protein	5681	5926
vOTU1135	vOTU1135_14	Viral hallmark/Viral-like gene	YP_529621.1 DNA adenine methylase [Clostridium virus phiCD119]	5923	6777
vOTU1135	vOTU1135_15	Unknown gene	Unknown protein	6931	7065
vOTU1135	vOTU1135_16	Unknown gene	Unknown protein	7150	7485
vOTU1135	vOTU1135_17	Viral hallmark/Viral-like gene	YP_009013542.1 DNA methylase [Mycobacterium virus Kugel]	7482	8162
vOTU1135	vOTU1135_18	Unknown gene	Unknown protein	8162	8398
vOTU1135	vOTU1135_19	Unknown gene	Unknown protein	8398	8706
vOTU1135	vOTU1135_20	Unknown gene	Unknown protein	8703	8984
vOTU1135	vOTU1135_21	Unknown gene	Unknown protein	8981	9283
vOTU1135	vOTU1135_22	Unknown gene	Unknown protein	9283	9498
vOTU1135	vOTU1135_23	Unknown gene	Unknown protein	9495	10064
vOTU1135	vOTU1135_24	Cellular gene	Antitoxin ParD	10061	10201
vOTU1135	vOTU1135_25	Unknown gene	Unknown protein	10270	10566
vOTU1135	vOTU1135_26	Unknown gene	Unknown protein	10661	10963
vOTU1135	vOTU1135_27	Unknown gene	Unknown protein	10953	11237
vOTU1135	vOTU1135_28	Unknown gene	Unknown protein	11261	11824
vOTU1135	vOTU1135_29	Unknown gene	Unknown protein	11821	12096
vOTU1135	vOTU1135_30	Unknown gene	Unknown protein	12322	12582
vOTU1135	vOTU1135_31	Unknown gene	Unknown protein	12469	12924
vOTU1135	vOTU1135_32	Unknown gene	Unknown protein	12896	13171
vOTU1135	vOTU1135_33	Unknown gene	Unknown protein	13277	13534
vOTU1135	vOTU1135_34	Unknown gene	Unknown protein	13799	14347
vOTU1135	vOTU1135_35	Unknown gene	Unknown protein	14552	14878
vOTU1135	vOTU1135_36	Unknown gene	Unknown protein	14875	15150
vOTU1135	vOTU1135_37	Unknown gene	Unknown protein	15138	15368
vOTU1135	vOTU1135_38	Unknown gene	Unknown protein	15619	16200
vOTU1135	vOTU1135_39	Unknown gene	Unknown protein	16197	16412
vOTU1135	vOTU1135_40	Unknown gene	Unknown protein	16614	16829
vOTU1135	vOTU1135_41	Unknown gene	Unknown protein	17290	17712
vOTU1135	vOTU1135_42	Viral hallmark/Viral-like gene	YP_002241985.1 gp2 [Mycobacterium virus Brujita]	17705	19303
vOTU1135	vOTU1135_43	Unknown gene	Unknown protein	19300	19446
vOTU1135	vOTU1135_44	Viral hallmark/Viral-like gene	YP_009013021.1 portal protein [Mycobacterium virus Babsiella]	19634	20887
vOTU1135	vOTU1135_45	Viral hallmark/Viral-like gene	YP_005087321.1 putative capsid protein [Rhodococcus phage REQ1]	20916	21722
vOTU1135	vOTU1135_46	Viral hallmark/Viral-like gene	YP_002241990.1 gp7 [Mycobacterium virus Brujita]	21729	23195
vOTU1135	vOTU1135_47	Unknown gene	Unknown protein	23257	23730
vOTU1135	vOTU1135_48	Unknown gene	Unknown protein	23792	24118
vOTU1135	vOTU1135_49	Unknown gene	Unknown protein	24115	24303
vOTU1135	vOTU1135_50	Viral hallmark/Viral-like gene	REFSEQ hypothetical protein	24300	25586
vOTU1135	vOTU1135_51	Unknown gene	Unknown protein	25576	25713
vOTU1135	vOTU1135_52	Viral hallmark/Viral-like gene	YP_007518022.1 hypothetical protein I899_gp156 [Pelagibacter phage HTVC008M]	25706	26245
vOTU1154	vOTU1154_1	Unknown gene	Unknown protein	1	222
vOTU1154	vOTU1154_2	Cellular gene	Ankyrin repeats (3 copies)	1296	1979
vOTU1154	vOTU1154_3	Unknown gene	Unknown protein	2440	5931
vOTU1154	vOTU1154_4	Viral hallmark/Viral-like gene	NP_046572.1 sublancin transporter SunT [Bacillus virus SPbeta]	6025	8217
vOTU1154	vOTU1154_5	AMG	membrane fusion protein, hemolysin D	8214	9683
vOTU1154	vOTU1154_6	Unknown gene	Unknown protein	9726	10094
vOTU1154	vOTU1154_7	Cellular gene	Trypsin	10177	11217
vOTU1154	vOTU1154_8	Unknown gene	Unknown protein	11529	11912
vOTU1154	vOTU1154_9	Unknown gene	Unknown protein	11905	12297
vOTU1154	vOTU1154_10	Viral hallmark/Viral-like gene	YP_004934698.1 tail protein [Rhodobacter phage RcapMu]	12294	17363
vOTU1154	vOTU1154_11	Viral hallmark/Viral-like gene	YP_009037308.1 putative tail structure protein [Nitrincola phage 1M3-16]	17323	17736
vOTU1154	vOTU1154_12	Viral hallmark/Viral-like gene	REFSEQ hypothetical protein	17744	18229
vOTU1154	vOTU1154_13	Unknown gene	Unknown protein	18294	18692
vOTU1154	vOTU1154_14	Viral hallmark/Viral-like gene	YP_009037310.1 hypothetical protein GJ22_gp032 [Nitrincola phage 1M3-16]	18701	19066
vOTU1154	vOTU1154_15	Viral hallmark/Viral-like gene	YP_007111718.1 tail length tape measure protein [Enterobacteria phage HK140]	19085	22138
vOTU1154	vOTU1154_16	Viral hallmark/Viral-like gene	Phage related hypothetical protein (DUF1799)	22188	22427
vOTU1154	vOTU1154_17	Unknown gene	Unknown protein	22511	22855
vOTU1154	vOTU1154_18	Viral hallmark/Viral-like gene	YP_004934612.1 hypothetical protein S-CBS1_gp12 [Synechococcus phage S-CBS1]	22865	23806
vOTU1154	vOTU1154_19	Unknown gene	Unknown protein	23769	23978
vOTU1154	vOTU1154_20	Unknown gene	Unknown protein	23988	24383
vOTU1154	vOTU1154_21	Viral hallmark/Viral-like gene	Prophage minor tail protein Z (GPZ)	24380	24976
vOTU1154	vOTU1154_22	Unknown gene	Unknown protein	24990	25286
vOTU1154	vOTU1154_23	Viral hallmark/Viral-like gene	YP_009167714.1 gp07 protein [Vibrio phage VP585]	25286	26278
vOTU1154	vOTU1154_24	Viral hallmark/Viral-like gene	YP_009146943.1 head decoration protein D [Aurantimonas phage AmM-1]	26342	26710
vOTU1154	vOTU1154_25	Viral hallmark/Viral-like gene	YP_009275666.1 Clp protease ClpP [Pseudomonas phage phi2]	26722	27903
vOTU1154	vOTU1154_26	Viral hallmark/Viral-like gene	YP_007112480.1 portal protein [Vibrio phage vB_VpaM_MAR]	27905	29407
vOTU1154	vOTU1154_27	Cellular gene	gpW	29411	29638
vOTU1154	vOTU1154_28	Viral hallmark/Viral-like gene	YP_007111505.1 terminase large subunit [Enterobacteria phage mEp043 c-1]	29650	31719
vOTU1154	vOTU1154_29	Viral hallmark/Viral-like gene	YP_001272514.1 DUF1441 family protein [Enterobacteria phage cdtI]	31712	32212
vOTU1154	vOTU1154_30	Cellular gene	Helix-turn-helix domain	32468	32752
vOTU1154	vOTU1154_31	Unknown gene	Unknown protein	33034	33495
vOTU1154	vOTU1154_32	Viral hallmark/Viral-like gene	YP_001293404.1 holin, lambda family [Pseudomonas phage F10]	33492	33839
vOTU1154	vOTU1154_33	Viral hallmark/Viral-like gene	YP_004009379.1 putative N-acetylmuramoyl-L-alanine amidase [Acinetobacter phage Ac42]	33892	34446
vOTU1154	vOTU1154_34	Unknown gene	Unknown protein	34591	34971
vOTU1154	vOTU1154_35	Unknown gene	Unknown protein	35109	35735
vOTU1154	vOTU1154_36	Viral hallmark/Viral-like gene	YP_009785092.1 helix-turn-helix transcriptional regulator [Burkholderia phage AP3]	36208	36534
vOTU1154	vOTU1154_37	Unknown gene	Unknown protein	36812	37045
vOTU1154	vOTU1154_38	Viral hallmark/Viral-like gene	hypothetical protein	37042	37332
vOTU1154	vOTU1154_39	Unknown gene	Unknown protein	37329	37598
vOTU1154	vOTU1154_40	Viral hallmark/Viral-like gene	YP_009017578.1 DNA-binding (Roi) phage protein [Psychrobacter phage Psymv2]	37595	37849
vOTU1154	vOTU1154_41	Viral hallmark/Viral-like gene	Phage_lambda_P	37852	38637
vOTU1154	vOTU1154_42	Unknown gene	Unknown protein	39023	39493
vOTU1154	vOTU1154_43	Unknown gene	Unknown protein	39553	39987
vOTU1154	vOTU1154_44	Unknown gene	Unknown protein	40079	40357
vOTU1154	vOTU1154_45	Unknown gene	Unknown protein	40526	41023
vOTU1154	vOTU1154_46	Unknown gene	Unknown protein	41173	41343
vOTU1154	vOTU1154_47	Cellular gene	Bacterial regulatory proteins, luxR family	41469	41792
vOTU1154	vOTU1154_48	Unknown gene	Unknown protein	41789	42115
vOTU1154	vOTU1154_49	Viral hallmark/Viral-like gene	REFSEQ hypothetical protein	42112	42423
vOTU1154	vOTU1154_50	Viral hallmark/Viral-like gene	YP_009617832.1 RdgC exonuclease [Salmonella phage SP069]	42474	43433
vOTU1154	vOTU1154_51	Unknown gene	Unknown protein	43540	43824
vOTU1154	vOTU1154_52	Viral hallmark/Viral-like gene	hypothetical protein	43966	44310
vOTU1154	vOTU1154_53	Unknown gene	Unknown protein	44295	44819
vOTU1154	vOTU1154_54	Unknown gene	Unknown protein	44823	45125
vOTU1154	vOTU1154_55	Viral hallmark/Viral-like gene	YP_003344846.1 site-specific integrase [Aggregatibacter phage S1249]	45128	46003
vOTU1154	vOTU1154_56	Unknown gene	Unknown protein	46289	47326
vOTU1156	vOTU1156_1	Viral hallmark/Viral-like gene	YP_009624877.1 IS200/IS605 family element transposase accessory protein TnpB [Escherichia phage RCS47]	1	1389
vOTU1156	vOTU1156_2	Unknown gene	Unknown protein	1674	2117
vOTU1156	vOTU1156_3	AMG	Cellulase GH5	2172	3941
vOTU1156	vOTU1156_4	Unknown gene	Unknown protein	4312	4899
vOTU1156	vOTU1156_5	Viral hallmark/Viral-like gene	hypothetical protein	4979	5665
vOTU1156	vOTU1156_6	Unknown gene	Unknown protein	5761	5946
vOTU1156	vOTU1156_7	Unknown gene	Unknown protein	6251	6667
vOTU1156	vOTU1156_8	Unknown gene	Unknown protein	6752	6880
vOTU1156	vOTU1156_9	Unknown gene	Unknown protein	7016	7348
vOTU1156	vOTU1156_10	Unknown gene	Unknown protein	7592	7912
vOTU1156	vOTU1156_11	Unknown gene	Unknown protein	8281	8688
vOTU1156	vOTU1156_12	Unknown gene	Unknown protein	8711	8911
vOTU1156	vOTU1156_13	Unknown gene	Unknown protein	9136	9396
vOTU1156	vOTU1156_14	Unknown gene	Unknown protein	9407	9748
vOTU1156	vOTU1156_15	Unknown gene	Unknown protein	9821	10792
vOTU1156	vOTU1156_16	Unknown gene	Unknown protein	10858	11172
vOTU1156	vOTU1156_17	Unknown gene	Unknown protein	11210	11674
vOTU1156	vOTU1156_18	Unknown gene	Unknown protein	11735	11968
vOTU1156	vOTU1156_19	Unknown gene	Unknown protein	11975	12301
vOTU1156	vOTU1156_20	Unknown gene	Unknown protein	12412	12798
vOTU1156	vOTU1156_21	Unknown gene	Unknown protein	12875	13360
vOTU1156	vOTU1156_22	Unknown gene	Unknown protein	13391	13714
vOTU1156	vOTU1156_23	Unknown gene	Unknown protein	13775	14149
vOTU1156	vOTU1156_24	Unknown gene	Unknown protein	14146	14589
vOTU1156	vOTU1156_25	Unknown gene	Unknown protein	14685	14882
vOTU1156	vOTU1156_26	Unknown gene	Unknown protein	14926	15459
vOTU1156	vOTU1156_27	Viral hallmark/Viral-like gene	YP_009030166.1 thymidine kinase [Serratia phage PS2]	15576	16169
vOTU1156	vOTU1156_28	Unknown gene	Unknown protein	16268	16498
vOTU1156	vOTU1156_29	Unknown gene	Unknown protein	16523	16927
vOTU1156	vOTU1156_30	Viral hallmark/Viral-like gene	REFSEQ hypothetical protein; Xu	17004	17360
vOTU1156	vOTU1156_31	Viral hallmark/Viral-like gene	YP_009113154.1 hypothetical protein LSPA1_07 [Salmonella phage LSPA1]	17462	17992
vOTU1156	vOTU1156_32	Viral hallmark/Viral-like gene	YP_009223862.1 transposase [Geobacillus virus E3]	18362	19960
vOTU1156	vOTU1156_33	Unknown gene	Unknown protein	20004	20252
vOTU1156	vOTU1156_34	Unknown gene	Unknown protein	20270	20524
vOTU1156	vOTU1156_35	Unknown gene	Unknown protein	20695	21096
vOTU1156	vOTU1156_36	Unknown gene	Unknown protein	21116	21430
vOTU1156	vOTU1156_37	Unknown gene	Unknown protein	21496	21771
vOTU1156	vOTU1156_38	Unknown gene	Unknown protein	21890	22168
vOTU1156	vOTU1156_39	Unknown gene	Unknown protein	22560	23000
vOTU1156	vOTU1156_40	Unknown gene	Unknown protein	23070	23504
vOTU1156	vOTU1156_41	Unknown gene	Unknown protein	23568	23861
vOTU1156	vOTU1156_42	Unknown gene	Unknown protein	23943	24440
vOTU1156	vOTU1156_43	Unknown gene	Unknown protein	24491	24769
vOTU1156	vOTU1156_44	Unknown gene	Unknown protein	24857	24985
vOTU1156	vOTU1156_45	Unknown gene	Unknown protein	25390	25659
vOTU1156	vOTU1156_46	Unknown gene	Unknown protein	26074	26283
vOTU1156	vOTU1156_47	Unknown gene	Unknown protein	26302	26736
vOTU1156	vOTU1156_48	Unknown gene	Unknown protein	26774	27451
vOTU1156	vOTU1156_49	Unknown gene	Unknown protein	27680	27901
vOTU1156	vOTU1156_50	Viral hallmark/Viral-like gene	YP_009593917.1 AAA family ATPase [Escherichia phage Murica]	27967	28413
vOTU1156	vOTU1156_51	Unknown gene	Unknown protein	28489	28872
vOTU1156	vOTU1156_52	Unknown gene	Unknown protein	28973	29398
vOTU1156	vOTU1156_53	Unknown gene	Unknown protein	29503	29919
vOTU1156	vOTU1156_54	Unknown gene	Unknown protein	29990	30343
vOTU1156	vOTU1156_55	Unknown gene	Unknown protein	30407	30682
vOTU1156	vOTU1156_56	Unknown gene	Unknown protein	30757	31038
vOTU1156	vOTU1156_57	Unknown gene	Unknown protein	31049	31345
vOTU1156	vOTU1156_58	Unknown gene	Unknown protein	31425	31676
vOTU1156	vOTU1156_59	Unknown gene	Unknown protein	31799	32218
vOTU1156	vOTU1156_60	Unknown gene	Unknown protein	32292	32660
vOTU1156	vOTU1156_61	Unknown gene	Unknown protein	32930	33136
vOTU1156	vOTU1156_62	Unknown gene	Unknown protein	33165	33500
vOTU1156	vOTU1156_63	Unknown gene	Unknown protein	33596	33880
vOTU1156	vOTU1156_64	Unknown gene	Unknown protein	34748	35701
vOTU1156	vOTU1156_65	Unknown gene	Unknown protein	35831	36823
vOTU1156	vOTU1156_66	Unknown gene	Unknown protein	37028	37162
vOTU1156	vOTU1156_67	Unknown gene	Unknown protein	37385	37645
vOTU1156	vOTU1156_68	Viral hallmark/Viral-like gene	YP_009611921.1 hypothetical protein FDI40_gp256 [Agrobacterium phage Atu_ph07]	37691	38158
vOTU1156	vOTU1156_69	Unknown gene	Unknown protein	38207	38413
vOTU1156	vOTU1156_70	Viral hallmark/Viral-like gene	REFSEQ hypothetical protein	38674	39051
vOTU1156	vOTU1156_71	Viral hallmark/Viral-like gene	REFSEQ hypothetical protein; Xu	39097	39387
vOTU1156	vOTU1156_72	Unknown gene	Unknown protein	39452	39874
vOTU1156	vOTU1156_73	Viral hallmark/Viral-like gene	YP_009098999.1 hypothetical protein OZ74_gp217 [Caulobacter phage Cr30]	39887	40138
vOTU1156	vOTU1156_74	Unknown gene	Unknown protein	40218	40481
vOTU1156	vOTU1156_75	Unknown gene	Unknown protein	40999	41262
vOTU1156	vOTU1156_76	Unknown gene	Unknown protein	41295	41537
vOTU1156	vOTU1156_77	Unknown gene	Unknown protein	41606	42637
vOTU1156	vOTU1156_78	Unknown gene	Unknown protein	42801	43403
vOTU1156	vOTU1156_79	Unknown gene	Unknown protein	43480	43680
vOTU1156	vOTU1156_80	Unknown gene	Unknown protein	43740	44033
vOTU1156	vOTU1156_81	Unknown gene	Unknown protein	44164	44370
vOTU1156	vOTU1156_82	Unknown gene	Unknown protein	44525	44722
vOTU1156	vOTU1156_83	Unknown gene	Unknown protein	44733	44954
vOTU1156	vOTU1156_84	Unknown gene	Unknown protein	44985	45314
vOTU1156	vOTU1156_85	Viral hallmark/Viral-like gene	REFSEQ hypothetical protein; Xu	45380	45820
vOTU1156	vOTU1156_86	Unknown gene	Unknown protein	45904	46329
vOTU1156	vOTU1156_87	Viral hallmark/Viral-like gene	YP_008857026.1 hypothetical protein X832_gp150 [Pseudomonas phage PAK_P5]	46409	46921
vOTU1156	vOTU1156_88	Unknown gene	Unknown protein	47006	47251
vOTU1156	vOTU1156_89	Unknown gene	Unknown protein	47351	47659
vOTU1156	vOTU1156_90	Unknown gene	Unknown protein	47798	48307
vOTU1156	vOTU1156_91	Unknown gene	Unknown protein	48341	48724
vOTU1156	vOTU1156_92	Unknown gene	Unknown protein	48775	49011
vOTU1156	vOTU1156_93	Viral hallmark/Viral-like gene	hypothetical protein	49113	49526
vOTU1156	vOTU1156_94	Unknown gene	Unknown protein	49604	49846
vOTU1156	vOTU1156_95	Unknown gene	Unknown protein	49852	50259
vOTU1156	vOTU1156_96	Unknown gene	Unknown protein	50401	50664
vOTU1156	vOTU1156_97	Unknown gene	Unknown protein	50724	51173
vOTU1156	vOTU1156_98	Viral hallmark/Viral-like gene	YP_009111239.1 hypothetical protein Av05_00165 [Escherichia phage Av-05]	51265	51861
vOTU1156	vOTU1156_99	Unknown gene	Unknown protein	51950	52246
vOTU1156	vOTU1156_100	Unknown gene	Unknown protein	52304	52633
vOTU1156	vOTU1156_101	Unknown gene	Unknown protein	52696	53046
vOTU1156	vOTU1156_102	Unknown gene	Unknown protein	53149	53364
vOTU1156	vOTU1156_103	Unknown gene	Unknown protein	53505	53894
vOTU1156	vOTU1156_104	Unknown gene	Unknown protein	53986	54852
vOTU1156	vOTU1156_105	Unknown gene	Unknown protein	54967	55095
vOTU1156	vOTU1156_106	Viral hallmark/Viral-like gene	YP_009217365.1 hypothetical protein AVT69_gp284 [Pseudomonas phage PhiPA3]	55151	55564
vOTU1156	vOTU1156_107	Unknown gene	Unknown protein	55635	55952
vOTU1156	vOTU1156_108	Viral hallmark/Viral-like gene	YP_001957067.1 hypothetical protein ST201phi2-1p345 [Pseudomonas phage 201phi2-1]	55962	56249
vOTU1156	vOTU1156_109	Unknown gene	Unknown protein	56394	56561
vOTU1156	vOTU1156_110	Unknown gene	Unknown protein	56906	57424
vOTU1156	vOTU1156_111	Unknown gene	Unknown protein	57501	58136
vOTU1156	vOTU1156_112	Unknown gene	Unknown protein	58224	58352
vOTU1156	vOTU1156_113	Unknown gene	Unknown protein	58457	58957
vOTU1156	vOTU1156_114	Unknown gene	Unknown protein	59002	59196
vOTU1156	vOTU1156_115	Unknown gene	Unknown protein	59290	59571
vOTU1156	vOTU1156_116	Unknown gene	Unknown protein	59690	60079
vOTU1156	vOTU1156_117	Unknown gene	Unknown protein	60252	60530
vOTU1156	vOTU1156_118	Unknown gene	Unknown protein	60615	60866
vOTU1156	vOTU1156_119	Unknown gene	Unknown protein	61038	61298
vOTU1156	vOTU1156_120	Unknown gene	Unknown protein	61439	61762
vOTU1156	vOTU1156_121	Unknown gene	Unknown protein	61805	61936
vOTU1156	vOTU1156_122	Unknown gene	Unknown protein	62012	62344
vOTU1156	vOTU1156_123	Unknown gene	Unknown protein	62459	62779
vOTU1156	vOTU1156_124	Unknown gene	Unknown protein	62879	63349
vOTU1156	vOTU1156_125	Viral hallmark/Viral-like gene	REFSEQ hypothetical protein; Xu	63424	63666
vOTU1156	vOTU1156_126	Unknown gene	Unknown protein	63764	63982
vOTU1156	vOTU1156_127	Unknown gene	Unknown protein	64022	64369
vOTU1156	vOTU1156_128	Unknown gene	Unknown protein	64471	64848
vOTU1156	vOTU1156_129	Unknown gene	Unknown protein	65033	65317
vOTU1156	vOTU1156_130	Unknown gene	Unknown protein	65394	65780
vOTU1156	vOTU1156_131	Unknown gene	Unknown protein	65910	66206
vOTU1156	vOTU1156_132	Unknown gene	Unknown protein	66534	66761
vOTU1156	vOTU1156_133	Unknown gene	Unknown protein	66847	67464
vOTU1156	vOTU1156_134	Unknown gene	Unknown protein	67541	67897
vOTU1156	vOTU1156_135	Unknown gene	Unknown protein	67998	68252
vOTU1156	vOTU1156_136	Unknown gene	Unknown protein	68333	68812
vOTU1156	vOTU1156_137	Unknown gene	Unknown protein	68906	69097
vOTU1156	vOTU1156_138	Unknown gene	Unknown protein	69195	69551
vOTU1156	vOTU1156_139	Unknown gene	Unknown protein	69567	69788
vOTU1156	vOTU1156_140	Cellular gene	Transglycosylase SLT domain	69926	70555
vOTU1156	vOTU1156_141	Unknown gene	Unknown protein	70559	72061
vOTU1156	vOTU1156_142	Viral hallmark/Viral-like gene	YP_009015441.1 gp138 [Bacillus virus G]	72131	73348
vOTU1156	vOTU1156_143	Cellular gene	PilS N terminal	75862	76434
vOTU1156	vOTU1156_144	Cellular gene	DotD protein	76548	77081
vOTU1156	vOTU1156_145	Cellular gene	Type IV secretory system, conjugal DNA-protein transfer	77071	78108
vOTU1156	vOTU1156_146	Cellular gene	Type II/IV secretion system protein	78138	79292
vOTU1156	vOTU1156_147	Unknown gene	Unknown protein	79292	79528
vOTU1156	vOTU1156_148	Cellular gene	Toxin co-regulated pilus biosynthesis protein Q	79559	80467
vOTU1156	vOTU1156_149	Unknown gene	Unknown protein	80495	82135
vOTU1156	vOTU1156_150	Unknown gene	Unknown protein	82145	83818
vOTU1156	vOTU1156_151	Unknown gene	Unknown protein	83775	84593
vOTU1156	vOTU1156_152	Cellular gene	Type II/IV secretion system protein	84606	86453
vOTU1156	vOTU1156_153	Unknown gene	Unknown protein	86467	87519
vOTU1156	vOTU1156_154	Cellular gene	Type II/IV secretion system protein	87534	88529
vOTU1156	vOTU1156_155	Cellular gene	Ankyrin repeats (many copies)	88585	89271
vOTU1156	vOTU1156_156	Unknown gene	Unknown protein	89356	90069
vOTU1156	vOTU1156_157	Unknown gene	Unknown protein	90196	91422
vOTU1156	vOTU1156_158	Unknown gene	Unknown protein	91441	91914
vOTU1156	vOTU1156_159	Unknown gene	Unknown protein	91927	93234
vOTU1156	vOTU1156_160	Unknown gene	Unknown protein	93248	95032
vOTU1156	vOTU1156_161	Unknown gene	Unknown protein	95165	95770
vOTU1156	vOTU1156_162	Unknown gene	Unknown protein	95780	96100
vOTU1156	vOTU1156_163	Viral hallmark/Viral-like gene	Phage integrase family	96103	97119
vOTU1156	vOTU1156_164	Unknown gene	Unknown protein	97116	97667
vOTU1156	vOTU1156_165	Cellular gene	TraG P-loop domain	97734	100697
vOTU1156	vOTU1156_166	Unknown gene	Unknown protein	100712	101788
vOTU1156	vOTU1156_167	Unknown gene	Unknown protein	101785	102393
vOTU1156	vOTU1156_168	Unknown gene	Unknown protein	102403	103074
vOTU1156	vOTU1156_169	Unknown gene	Unknown protein	103228	105498
vOTU1156	vOTU1156_170	Cellular gene	Bacterial conjugation TrbI-like protein	105508	107313
vOTU1156	vOTU1156_171	Cellular gene	Putative outer membrane core complex of type IVb secretion	107328	108266
vOTU1156	vOTU1156_172	Unknown gene	Unknown protein	108304	108894
vOTU1156	vOTU1156_173	Cellular gene	Type-IV b secretion system, inner-membrane complex component	108904	109731
vOTU1156	vOTU1156_174	Unknown gene	Unknown protein	109734	110060
vOTU1156	vOTU1156_175	Unknown gene	Unknown protein	110154	110666
vOTU1156	vOTU1156_176	Cellular gene	Type IV secretion-system coupling protein DNA-binding domain	110678	113257
vOTU1156	vOTU1156_177	Unknown gene	Unknown protein	113424	113792
vOTU1156	vOTU1156_178	Unknown gene	Unknown protein	113801	114454
vOTU1156	vOTU1156_179	Viral hallmark/Viral-like gene	YP_009052166.1 putative DNA topoisomerase IA [Aureococcus anophagefferens virus]	114540	116867
vOTU1156	vOTU1156_180	Viral hallmark/Viral-like gene	NP_835691.1 similar to DNA helicase [Rhodothermus phage RM378]	116870	118681
vOTU1156	vOTU1156_181	Cellular gene	CheW-like domain	118708	119640
vOTU1156	vOTU1156_182	Unknown gene	Unknown protein	119693	120826
vOTU1156	vOTU1156_183	Viral hallmark/Viral-like gene	YP_009015381.1 gp70 [Bacillus virus G]	120786	121802
vOTU1156	vOTU1156_184	Viral hallmark/Viral-like gene	YP_009664410.1 topoisomerase IV subunit B [Bacillus virus PBS1]	121935	123923
vOTU1156	vOTU1156_185	Viral hallmark/Viral-like gene	YP_009015557.1 gp254 [Bacillus virus G]	123935	126199
vOTU1156	vOTU1156_186	Unknown gene	Unknown protein	126275	126961
vOTU1156	vOTU1156_187	Unknown gene	DNA_topoisoIV	126978	127847
vOTU1156	vOTU1156_188	Unknown gene	Unknown protein	127872	131276
vOTU1156	vOTU1156_189	Viral hallmark/Viral-like gene	YP_009098727.1 putative antireceptor [Lactobacillus phage Ld3]	131291	133183
vOTU1156	vOTU1156_190	Viral hallmark/Viral-like gene	sp|P0A3H0|DBH_GEOSE DNA-binding protein HU	133393	133677
vOTU1156	vOTU1156_191	Viral hallmark/Viral-like gene	YP_004895120.1 putative Sel1-like repeat-containing protein [Megavirus chiliensis]	133722	134456
vOTU1156	vOTU1156_192	Viral hallmark/Viral-like gene	YP_004421751.1 group 2 RNA polymerase sigma factor [Synechococcus phage S-CBS3]	134549	136201
vOTU1156	vOTU1156_193	Cellular gene	Type II/IV secretion system protein	136271	137869
vOTU1156	vOTU1156_194	Viral hallmark/Viral-like gene	hypothetical protein	137978	138577
vOTU1156	vOTU1156_195	Cellular gene	Thioredoxin-like domain	138581	139381
vOTU1156	vOTU1156_196	Unknown gene	Unknown protein	139487	140329
vOTU1156	vOTU1156_197	Cellular gene	Thioredoxin	140331	141017
vOTU1156	vOTU1156_198	Cellular gene	RecX family	141029	141493
vOTU1156	vOTU1156_199	Viral hallmark/Viral-like gene	YP_294159.1 putative ribonuclease [Emiliania huxleyi virus 86]	141610	142209
vOTU1156	vOTU1156_200	Cellular gene	Peptidase family S41	142276	143535
vOTU1156	vOTU1156_201	Unknown gene	Unknown protein	143547	143717
vOTU1156	vOTU1156_202	Viral hallmark/Viral-like gene	YP_009616552.1 DNA polymerase III subunit alpha [Streptomyces phage Hydra]	143732	148081
vOTU1156	vOTU1156_203	Unknown gene	Unknown protein	148095	149627
vOTU1156	vOTU1156_204	Viral hallmark/Viral-like gene	YP_007010969.1 thymidylate synthase [Deep-sea thermophilic phage D6E]	149754	150605
vOTU1156	vOTU1156_205	Viral hallmark/Viral-like gene	YP_009226830.1 trimethoprim-resistant dihydrofolate reductase DfrC [Staphylococcus phage SPbeta-like]	150615	151100
vOTU1156	vOTU1156_206	Unknown gene	Thymidylat_synt	151128	151778
vOTU1156	vOTU1156_207	Unknown gene	Unknown protein	151881	154400
vOTU1199	vOTU1199_1	Unknown gene	Unknown protein	1	117
vOTU1199	vOTU1199_2	Viral hallmark/Viral-like gene	YP_003344846.1 site-specific integrase [Aggregatibacter phage S1249]	403	1278
vOTU1199	vOTU1199_3	Unknown gene	Unknown protein	1281	1583
vOTU1199	vOTU1199_4	Unknown gene	Unknown protein	1587	2111
vOTU1199	vOTU1199_5	Viral hallmark/Viral-like gene	hypothetical protein	2096	2440
vOTU1199	vOTU1199_6	Unknown gene	Unknown protein	2582	2866
vOTU1199	vOTU1199_7	Viral hallmark/Viral-like gene	YP_009617832.1 RdgC exonuclease [Salmonella phage SP069]	2973	3932
vOTU1199	vOTU1199_8	Viral hallmark/Viral-like gene	REFSEQ hypothetical protein	3983	4294
vOTU1199	vOTU1199_9	Unknown gene	Unknown protein	4291	4617
vOTU1199	vOTU1199_10	Cellular gene	Bacterial regulatory proteins, luxR family	4614	4937
vOTU1199	vOTU1199_11	Unknown gene	Unknown protein	5063	5233
vOTU1199	vOTU1199_12	Unknown gene	Unknown protein	5383	5880
vOTU1199	vOTU1199_13	Unknown gene	Unknown protein	6049	6327
vOTU1199	vOTU1199_14	Unknown gene	Unknown protein	6419	6853
vOTU1199	vOTU1199_15	Unknown gene	Unknown protein	6913	7383
vOTU1199	vOTU1199_16	Viral hallmark/Viral-like gene	Phage_lambda_P	7769	8554
vOTU1199	vOTU1199_17	Viral hallmark/Viral-like gene	YP_009017578.1 DNA-binding (Roi) phage protein [Psychrobacter phage Psymv2]	8557	8811
vOTU1199	vOTU1199_18	Unknown gene	Unknown protein	8808	9077
vOTU1199	vOTU1199_19	Viral hallmark/Viral-like gene	hypothetical protein	9074	9364
vOTU1199	vOTU1199_20	Unknown gene	Unknown protein	9361	9594
vOTU1199	vOTU1199_21	Viral hallmark/Viral-like gene	YP_009785092.1 helix-turn-helix transcriptional regulator [Burkholderia phage AP3]	9872	10198
vOTU1199	vOTU1199_22	Unknown gene	Unknown protein	10671	11297
vOTU1199	vOTU1199_23	Unknown gene	Unknown protein	11435	11815
vOTU1199	vOTU1199_24	Viral hallmark/Viral-like gene	YP_004009379.1 putative N-acetylmuramoyl-L-alanine amidase [Acinetobacter phage Ac42]	11960	12514
vOTU1199	vOTU1199_25	Viral hallmark/Viral-like gene	YP_001293404.1 holin, lambda family [Pseudomonas phage F10]	12567	12914
vOTU1199	vOTU1199_26	Viral hallmark/Viral-like gene	hypothetical protein	12911	13372
vOTU1199	vOTU1199_27	Unknown gene	Phage_holin_3	13654	13938
vOTU1199	vOTU1199_28	Viral hallmark/Viral-like gene	YP_001272514.1 DUF1441 family protein [Enterobacteria phage cdtI]	14194	14694
vOTU1199	vOTU1199_29	Viral hallmark/Viral-like gene	YP_007111505.1 terminase large subunit [Enterobacteria phage mEp043 c-1]	14687	16756
vOTU1199	vOTU1199_30	Unknown gene	DUF1441	16768	16995
vOTU1199	vOTU1199_31	Viral hallmark/Viral-like gene	YP_007112480.1 portal protein [Vibrio phage vB_VpaM_MAR]	16999	18501
vOTU1199	vOTU1199_32	Viral hallmark/Viral-like gene	YP_009275666.1 Clp protease ClpP [Pseudomonas phage phi2]	18503	19684
vOTU1199	vOTU1199_33	Viral hallmark/Viral-like gene	YP_009146943.1 head decoration protein D [Aurantimonas phage AmM-1]	19696	20064
vOTU1199	vOTU1199_34	Viral hallmark/Viral-like gene	YP_009167714.1 gp07 protein [Vibrio phage VP585]	20128	21120
vOTU1199	vOTU1199_35	Unknown gene	Unknown protein	21120	21416
vOTU1199	vOTU1199_36	Viral hallmark/Viral-like gene	Prophage minor tail protein Z (GPZ)	21430	22026
vOTU1199	vOTU1199_37	Unknown gene	Unknown protein	22023	22418
vOTU1199	vOTU1199_38	Unknown gene	Unknown protein	22428	22637
vOTU1199	vOTU1199_39	Viral hallmark/Viral-like gene	YP_004934612.1 hypothetical protein S-CBS1_gp12 [Synechococcus phage S-CBS1]	22600	23541
vOTU1199	vOTU1199_40	Unknown gene	Unknown protein	23551	23895
vOTU1199	vOTU1199_41	Viral hallmark/Viral-like gene	Phage related hypothetical protein (DUF1799)	23979	24218
vOTU1199	vOTU1199_42	Viral hallmark/Viral-like gene	YP_007111718.1 tail length tape measure protein [Enterobacteria phage HK140]	24268	27321
vOTU1199	vOTU1199_43	Viral hallmark/Viral-like gene	YP_009037310.1 hypothetical protein GJ22_gp032 [Nitrincola phage 1M3-16]	27340	27705
vOTU1199	vOTU1199_44	Unknown gene	Unknown protein	27714	28112
vOTU1199	vOTU1199_45	Viral hallmark/Viral-like gene	REFSEQ hypothetical protein	28177	28662
vOTU1199	vOTU1199_46	Viral hallmark/Viral-like gene	YP_009037308.1 putative tail structure protein [Nitrincola phage 1M3-16]	28670	29083
vOTU1199	vOTU1199_47	Viral hallmark/Viral-like gene	YP_004934698.1 tail protein [Rhodobacter phage RcapMu]	29043	34112
vOTU1199	vOTU1199_48	Unknown gene	Unknown protein	34109	34501
vOTU1199	vOTU1199_49	Unknown gene	Unknown protein	34494	34877
vOTU1199	vOTU1199_50	Cellular gene	Trypsin	35189	36229
vOTU1199	vOTU1199_51	Unknown gene	Unknown protein	36312	36680
vOTU1199	vOTU1199_52	AMG	membrane fusion protein, hemolysin D	36723	38192
vOTU1199	vOTU1199_53	Viral hallmark/Viral-like gene	NP_046572.1 sublancin transporter SunT [Bacillus virus SPbeta]	38189	40381
vOTU1199	vOTU1199_54	Unknown gene	Unknown protein	40475	43966
vOTU1199	vOTU1199_55	Unknown gene	sublancin transporter SunT	44427	45110
vOTU1199	vOTU1199_56	Unknown gene	Unknown protein	46184	46405
vOTU1199	vOTU1199_57	Viral hallmark/Viral-like gene	REFSEQ DUF1654 domain-containing protein	47249	47497
vOTU1199	vOTU1199_58	Viral hallmark/Viral-like gene	YP_009007086.1 site-specific integrase [Pseudomonas phage vB_PaeP_Tr60_Ab31]	47860	48924
vOTU1199	vOTU1199_59	Unknown gene	Unknown protein	48967	49794
vOTU1199	vOTU1199_60	Unknown gene	Unknown protein	49974	51071
vOTU1199	vOTU1199_61	Unknown gene	Phage_integrase	51184	52644
vOTU1199	vOTU1199_62	Unknown gene	Unknown protein	52799	53032
vOTU1199	vOTU1199_63	Viral hallmark/Viral-like gene	sp|P03692|PRIM_BPT7 DNA primase/helicase	53036	53911
vOTU1199	vOTU1199_64	Cellular gene	Replication protein C (RepC)	53895	54878
vOTU1199	vOTU1199_65	Unknown gene	Unknown protein	55397	55726
vOTU1199	vOTU1199_66	Unknown gene	Unknown protein	55723	55893
vOTU1199	vOTU1199_67	Cellular gene	TrbL/VirB6 plasmid conjugal transfer protein	55890	57476
vOTU1199	vOTU1199_68	Unknown gene	Unknown protein	57479	57667
vOTU1199	vOTU1199_69	Unknown gene	Unknown protein	57671	58441
vOTU1199	vOTU1199_70	Unknown gene	Unknown protein	58441	58689
vOTU1199	vOTU1199_71	Unknown gene	Unknown protein	58754	59020
vOTU1199	vOTU1199_72	Unknown gene	Unknown protein	59345	59518
vOTU1234	vOTU1234_1	Unknown gene	Unknown protein	1	249
vOTU1234	vOTU1234_2	Unknown gene	Unknown protein	292	1263
vOTU1234	vOTU1234_3	Viral hallmark/Viral-like gene	YP_009126057.1 putative structural protein [Arthrobacter phage vB_ArtM-ArV1]	1268	1885
vOTU1234	vOTU1234_4	Viral hallmark/Viral-like gene	YP_008410201.1 lysin A [Mycobacterium phage Redno2]	1950	4304
vOTU1234	vOTU1234_5	Unknown gene	Unknown protein	4373	4561
vOTU1234	vOTU1234_6	Viral hallmark/Viral-like gene	YP_008410201.1 lysin A [Mycobacterium phage Redno2]	4558	6024
vOTU1234	vOTU1234_7	Unknown gene	Unknown protein	6017	7858
vOTU1234	vOTU1234_8	Cellular gene	Glycosyl hydrolases family 18	7912	11691
vOTU1234	vOTU1234_9	Unknown gene	Unknown protein	11768	12220
vOTU1234	vOTU1234_10	AMG	GH5 endo-beta-1,4-glucanase / cellulase	12267	14534
vOTU1234	vOTU1234_11	Viral hallmark/Viral-like gene	YP_009273523.1 hypothetical protein BH789_gp041 [Gordonia phage GMA6]	14527	15651
vOTU1234	vOTU1234_12	Viral hallmark/Viral-like gene	YP_009273522.1 putative lysozyme [Gordonia phage GMA6]	15648	15968
vOTU1234	vOTU1234_13	Unknown gene	Unknown protein	15980	16234
vOTU1234	vOTU1234_14	Viral hallmark/Viral-like gene	YP_008061162.1 baseplate protein [Rhodococcus phage E3]	16231	17886
vOTU1234	vOTU1234_15	Viral hallmark/Viral-like gene	YP_009219425.1 LysM peptidoglycan-binding domain-containing protein (endogenous virus) [Clostridium phage phiCT9441A]	17883	18629
vOTU1234	vOTU1234_16	Viral hallmark/Viral-like gene	YP_655407.1 gp28 [Mycobacterium phage PLot]	18629	21205
vOTU1234	vOTU1234_17	Viral hallmark/Viral-like gene	YP_009126051.1 hypothetical protein ArV1_017 [Arthrobacter phage vB_ArtM-ArV1]	21380	21937
vOTU1234	vOTU1234_18	Viral hallmark/Viral-like gene	YP_009273512.1 putative major tail protein [Gordonia phage GMA6]	21983	22396
vOTU1234	vOTU1234_19	Viral hallmark/Viral-like gene	YP_009273511.1 putative structural protein [Gordonia phage GMA6]	22436	23887
vOTU1234	vOTU1234_20	Unknown gene	Unknown protein	23892	24332
vOTU1234	vOTU1234_21	Viral hallmark/Viral-like gene	REFSEQ hypothetical protein; Xu	24340	24969
vOTU1234	vOTU1234_22	Viral hallmark/Viral-like gene	Phage virion morphogenesis family	24981	25421
vOTU1234	vOTU1234_23	Unknown gene	Unknown protein	25418	25990
vOTU1234	vOTU1234_24	Unknown gene	Unknown protein	26030	26359
vOTU1234	vOTU1234_25	Unknown gene	Unknown protein	26370	26948
vOTU1254	vOTU1254_1	Unknown gene	Unknown protein	1	483
vOTU1254	vOTU1254_2	Unknown gene	Unknown protein	604	783
vOTU1254	vOTU1254_3	Unknown gene	Unknown protein	776	1069
vOTU1254	vOTU1254_4	Unknown gene	Unknown protein	1353	1631
vOTU1254	vOTU1254_5	Unknown gene	Unknown protein	2161	2538
vOTU1254	vOTU1254_6	Viral hallmark/Viral-like gene	YP_009829898.1 N-acetylmuramoyl-L-alanine amidase [Bacillus phage phi105]	2627	3661
vOTU1254	vOTU1254_7	Viral hallmark/Viral-like gene	YP_001974379.1 putative holin [Streptococcus phage PH15]	3655	3906
vOTU1254	vOTU1254_8	Unknown gene	Unknown protein	3921	4253
vOTU1254	vOTU1254_9	Unknown gene	Unknown protein	4315	4509
vOTU1254	vOTU1254_10	Viral hallmark/Viral-like gene	YP_001285826.1 putative minor structural protein [Geobacillus virus E2]	4512	6383
vOTU1254	vOTU1254_11	Unknown gene	Unknown protein	6419	6604
vOTU1254	vOTU1254_12	AMG	serine O-acetyltransferase	6705	7172
vOTU1254	vOTU1254_13	Viral hallmark/Viral-like gene	YP_009151648.1 carboxypeptidase [Bacillus phage Moonbeam]	7266	8195
vOTU1254	vOTU1254_14	Unknown gene	Unknown protein	8200	8655
vOTU1254	vOTU1254_15	Unknown gene	Unknown protein	8657	9418
vOTU1254	vOTU1254_16	Viral hallmark/Viral-like gene	YP_001285822.1 hypothetical protein GBVE2_p16 [Geobacillus virus E2]	9431	10258
vOTU1254	vOTU1254_17	Viral hallmark/Viral-like gene	NP_852599.1 hypothetical protein BC2594 [Bacillus phage phBC6A52]	10255	12261
vOTU1254	vOTU1254_18	Unknown gene	Unknown protein	12271	12480
vOTU1254	vOTU1254_19	Viral hallmark/Viral-like gene	REFSEQ hypothetical protein; Xu	12567	12875
vOTU1254	vOTU1254_20	Viral hallmark/Viral-like gene	YP_001468795.1 gp11 [Listeria phage P35]	12929	13525
vOTU1254	vOTU1254_21	Viral hallmark/Viral-like gene	REFSEQ hypothetical protein; Xu	13538	13936
vOTU1254	vOTU1254_22	Unknown gene	Unknown protein	13933	14388
vOTU1254	vOTU1254_23	Viral hallmark/Viral-like gene	YP_764479.1 hypothetical protein GPGV1_gp23 [Geobacillus phage GBSV1]	14393	14707
vOTU1254	vOTU1254_24	Viral hallmark/Viral-like gene	YP_001425605.1 hypothetical protein BV1_gp23 [Bacillus virus 1]	14704	15132
vOTU1254	vOTU1254_25	Viral hallmark/Viral-like gene	YP_764477.1 hypothetical protein GPGV1_gp21 [Geobacillus phage GBSV1]	15132	15317
vOTU1254	vOTU1254_26	Viral hallmark/Viral-like gene	YP_764476.1 phage major capsid protein [Geobacillus phage GBSV1]	15341	16624
vOTU1254	vOTU1254_27	Viral hallmark/Viral-like gene	YP_001522912.1 putative prohead peptidase [Bacillus virus 1]	16596	17198
vOTU1254	vOTU1254_28	Viral hallmark/Viral-like gene	YP_001425602.1 phage portal protein [Bacillus virus 1]	17191	18387
vOTU1254	vOTU1254_29	Viral hallmark/Viral-like gene	YP_764473.1 phage terminase [Geobacillus phage GBSV1]	18392	20116
vOTU1254	vOTU1254_30	Viral hallmark/Viral-like gene	YP_001425600.2 hypothetical protein BV1_gp17 [Bacillus virus 1]	20113	20487
vOTU1254	vOTU1254_31	Viral hallmark/Viral-like gene	YP_764471.1 HNH endonuclease [Geobacillus phage GBSV1]	20576	20884
vOTU1254	vOTU1254_32	Unknown gene	Unknown protein	20894	21193
vOTU1254	vOTU1254_33	Unknown gene	Unknown protein	21358	21630
vOTU1254	vOTU1254_34	Unknown gene	Unknown protein	21884	22096
vOTU1254	vOTU1254_35	Viral hallmark/Viral-like gene	YP_007010970.1 RinA transcriptional activator-like protein [Deep-sea thermophilic phage D6E]	22117	22545
vOTU1254	vOTU1254_36	Unknown gene	Unknown protein	22565	22822
vOTU1254	vOTU1254_37	Unknown gene	Unknown protein	22828	23016
vOTU1254	vOTU1254_38	Unknown gene	Unknown protein	23031	23210
vOTU1254	vOTU1254_39	Unknown gene	Unknown protein	23356	23631
vOTU1254	vOTU1254_40	Unknown gene	Unknown protein	23648	23857
vOTU1254	vOTU1254_41	Viral hallmark/Viral-like gene	YP_003347311.1 recombinase [Enterococcus phage phiFL2A]	23859	24299
vOTU1254	vOTU1254_42	Unknown gene	Unknown protein	24299	24565
vOTU1254	vOTU1254_43	Viral hallmark/Viral-like gene	hypothetical protein	24562	24906
vOTU1254	vOTU1254_44	Viral hallmark/Viral-like gene	YP_007678065.1 hypothetical protein K203_gp39 [Bacillus phage PM1]	24972	25169
vOTU1254	vOTU1254_45	Unknown gene	Unknown protein	25194	25802
vOTU1254	vOTU1254_46	Unknown gene	Unknown protein	25799	26038
vOTU1254	vOTU1254_47	Unknown gene	Unknown protein	26058	26234
vOTU1254	vOTU1254_48	Viral hallmark/Viral-like gene	YP_008997817.1 VRR-NUC domain protein [Listeria phage LP-030-2]	26399	26764
vOTU1254	vOTU1254_49	Viral hallmark/Viral-like gene	YP_009044866.1 primase [Listeria phage LP-101]	26942	29248
vOTU1254	vOTU1254_50	Viral hallmark/Viral-like gene	NP_511032.1 DUF669 domain-containing protein [Listeria phage PSA]	29308	29841
vOTU1254	vOTU1254_51	Viral hallmark/Viral-like gene	YP_001468862.1 AP2 domain-containing protein [Listeria phage A006]	29863	30480
vOTU1254	vOTU1254_52	Viral hallmark/Viral-like gene	NP_511031.1 DEAD/DEAH box helicase [Listeria phage PSA]	30490	31827
vOTU1254	vOTU1254_53	Viral hallmark/Viral-like gene	YP_001468696.1 AAA family ATPase [Listeria phage B025]	31811	32488
vOTU1254	vOTU1254_54	Viral hallmark/Viral-like gene	YP_009829910.1 hypothetical protein HWA84_gp36 [Bacillus phage phi105]	32489	33046
vOTU1254	vOTU1254_55	Viral hallmark/Viral-like gene	YP_009218053.1 YopX-like protein (endogenous virus) [Clostridium phage phiCT19406C]	33143	33532
vOTU1254	vOTU1254_56	Unknown gene	Unknown protein	33519	33653
vOTU1254	vOTU1254_57	Unknown gene	Unknown protein	33637	33867
vOTU1254	vOTU1254_58	Unknown gene	Unknown protein	33864	34172
vOTU1254	vOTU1254_59	Unknown gene	Unknown protein	34211	34510
vOTU1254	vOTU1254_60	Unknown gene	Unknown protein	34626	35114
vOTU1254	vOTU1254_61	Viral hallmark/Viral-like gene	YP_009203679.1 HNH homing endonuclease [Bacillus phage Stahl]	35126	35905
vOTU1254	vOTU1254_62	Viral hallmark/Viral-like gene	sp|P51704|RPC1_BPHC1 Repressor protein CI	35906	36190
vOTU1254	vOTU1254_63	Viral hallmark/Viral-like gene	YP_009009179.1 helix-turn-helix transcriptional regulator [Bacillus phage phiCM3]	36191	36391
vOTU1254	vOTU1254_64	Viral hallmark/Viral-like gene	hypothetical protein	36407	36628
vOTU1254	vOTU1254_65	Viral hallmark/Viral-like gene	YP_950697.1 helix-turn-helix transcriptional regulator [Staphylococcus virus PH15]	36789	37115
vOTU1254	vOTU1254_66	Viral hallmark/Viral-like gene	YP_001468675.1 ImmA/IrrE family metallo-endopeptidase [Listeria phage B025]	37125	37616
vOTU1254	vOTU1254_67	Viral hallmark/Viral-like gene	YP_007004332.1 site-specific integrase [Bacillus phage phIS3501]	37603	38691
vOTU1254	vOTU1254_68	Unknown gene	Unknown protein	38917	39102
vOTU1353	vOTU1353_1	Unknown gene	Unknown protein	1	243
vOTU1353	vOTU1353_2	Unknown gene	Unknown protein	244	453
vOTU1353	vOTU1353_3	Unknown gene	Unknown protein	568	729
vOTU1353	vOTU1353_4	Unknown gene	Unknown protein	726	917
vOTU1353	vOTU1353_5	Unknown gene	Unknown protein	979	1347
vOTU1353	vOTU1353_6	Unknown gene	Unknown protein	1344	1433
vOTU1353	vOTU1353_7	Viral hallmark/Viral-like gene	REFSEQ hypothetical protein	1585	2049
vOTU1353	vOTU1353_8	Viral hallmark/Viral-like gene	YP_006907199.1 hypothetical protein D281_gp23 [Streptomyces virus TG1]	2046	2846
vOTU1353	vOTU1353_9	Viral hallmark/Viral-like gene	YP_008408718.1 ERF family ssDNA binding protein [Mycobacterium phage Whirlwind]	2857	3489
vOTU1353	vOTU1353_10	Viral hallmark/Viral-like gene	REFSEQ hypothetical protein	3486	3848
vOTU1353	vOTU1353_11	Unknown gene	Unknown protein	3845	4015
vOTU1353	vOTU1353_12	Viral hallmark/Viral-like gene	hypothetical protein	4012	4353
vOTU1353	vOTU1353_13	Viral hallmark/Viral-like gene	YP_009126121.1 ssDNA-binding protein [Arthrobacter phage vB_ArtM-ArV1]	4353	4844
vOTU1353	vOTU1353_14	Unknown gene	Unknown protein	4969	5175
vOTU1353	vOTU1353_15	Viral hallmark/Viral-like gene	YP_009016548.1 HNH endonuclease domain protein [Mycobacterium phage Nappy]	5242	5739
vOTU1353	vOTU1353_16	Viral hallmark/Viral-like gene	YP_009964317.1 hypothetical protein I5J39_gp62 [Mycobacterium phage Megiddo]	5736	6545
vOTU1353	vOTU1353_17	Unknown gene	Unknown protein	6542	6925
vOTU1353	vOTU1353_18	Unknown gene	Unknown protein	6922	7218
vOTU1353	vOTU1353_19	Viral hallmark/Viral-like gene	sp|Q9T1Q4|VP44_BPAPS Putative nuclease p44	7215	7568
vOTU1353	vOTU1353_20	Unknown gene	Unknown protein	7632	7850
vOTU1353	vOTU1353_21	Unknown gene	Unknown protein	7847	8320
vOTU1353	vOTU1353_22	Unknown gene	Unknown protein	8317	8463
vOTU1353	vOTU1353_23	Unknown gene	Unknown protein	8460	8711
vOTU1353	vOTU1353_24	Viral hallmark/Viral-like gene	YP_009126112.1 hypothetical protein ArV1_079 [Arthrobacter phage vB_ArtM-ArV1]	8708	9046
vOTU1353	vOTU1353_25	Unknown gene	Unknown protein	9043	9360
vOTU1353	vOTU1353_26	Unknown gene	Unknown protein	9357	9509
vOTU1353	vOTU1353_27	Unknown gene	Unknown protein	9655	10119
vOTU1353	vOTU1353_28	Unknown gene	Unknown protein	10116	10505
vOTU1353	vOTU1353_29	Unknown gene	Unknown protein	10672	10944
vOTU1353	vOTU1353_30	Unknown gene	Unknown protein	10941	11111
vOTU1353	vOTU1353_31	Unknown gene	Unknown protein	11108	11314
vOTU1353	vOTU1353_32	AMG	GH6 endoglucanase ; cellobiohydrolase	11723	13168
vOTU1353	vOTU1353_33	Viral hallmark/Viral-like gene	REFSEQ hypothetical protein; Xu	13206	13556
vOTU1353	vOTU1353_34	AMG	PL7 poly(beta-mannuronate) lyase	13615	16611
vOTU1353	vOTU1353_35	Unknown gene	Unknown protein	16596	16865
vOTU1353	vOTU1353_36	Viral hallmark/Viral-like gene	REFSEQ helix-turn-helix DNA binding domain protein; Xu	16875	17381
vOTU1353	vOTU1353_37	Unknown gene	Unknown protein	17374	17673
vOTU1353	vOTU1353_38	Viral hallmark/Viral-like gene	YP_006906943.1 terminase [Streptomyces phage SV1]	17670	18926
vOTU1353	vOTU1353_39	Viral hallmark/Viral-like gene	YP_006906945.1 portal protein [Streptomyces phage SV1]	18949	20487
vOTU1353	vOTU1353_40	Unknown gene	Unknown protein	20549	20869
vOTU1353	vOTU1353_41	Viral hallmark/Viral-like gene	YP_009273226.1 putative structural protein [Gordonia phage GMA1]	20931	22013
vOTU1353	vOTU1353_42	Viral hallmark/Viral-like gene	REFSEQ hypothetical protein; Xu	22019	22750
vOTU1353	vOTU1353_43	Viral hallmark/Viral-like gene	YP_006906949.1 major capsid protein [Streptomyces phage SV1]	22776	23729
vOTU1353	vOTU1353_44	Unknown gene	Unknown protein	23795	24235
vOTU1353	vOTU1353_45	Viral hallmark/Viral-like gene	YP_009273230.1 hypothetical protein BH788_gp08 [Gordonia phage GMA1]	24248	24679
vOTU1353	vOTU1353_46	Viral hallmark/Viral-like gene	REFSEQ head-to-tail connector protein; Xu	24676	24996
vOTU1353	vOTU1353_47	Viral hallmark/Viral-like gene	YP_006906953.1 hypothetical protein D280_gp11 [Streptomyces phage SV1]	24998	25336
vOTU1353	vOTU1353_48	Viral hallmark/Viral-like gene	REFSEQ hypothetical protein; Xu	25333	25770
vOTU1353	vOTU1353_49	Unknown gene	Unknown protein	25798	26286
vOTU1353	vOTU1353_50	Viral hallmark/Viral-like gene	REFSEQ tail assembly chaperone; Xu	26386	26892
vOTU1353	vOTU1353_51	Viral hallmark/Viral-like gene	YP_004957590.1 hypothetical protein VPEG_00098 [Vibrio phage SIO-2]	27135	28205
vOTU1388	vOTU1388_1	Viral hallmark/Viral-like gene	Phage protein Gp19/Gp15/Gp42	1	423
vOTU1388	vOTU1388_2	Viral hallmark/Viral-like gene	REFSEQ head-to-tail stopper	423	773
vOTU1388	vOTU1388_3	Viral hallmark/Viral-like gene	REFSEQ hypothetical protein; Xu	770	1150
vOTU1388	vOTU1388_4	Unknown gene	Unknown protein	1137	1541
vOTU1388	vOTU1388_5	Unknown gene	Unknown protein	1608	1763
vOTU1388	vOTU1388_6	Viral hallmark/Viral-like gene	REFSEQ major tail protein; Xu	1766	2290
vOTU1388	vOTU1388_7	Unknown gene	Unknown protein	2412	2966
vOTU1388	vOTU1388_8	Unknown gene	Unknown protein	3077	3298
vOTU1388	vOTU1388_9	Unknown gene	Unknown protein	3295	3519
vOTU1388	vOTU1388_10	Viral hallmark/Viral-like gene	YP_338196.1 tail tape measure protein [Bacillus phage Gamma]	3559	8313
vOTU1388	vOTU1388_11	Unknown gene	Unknown protein	8326	9147
vOTU1388	vOTU1388_12	Unknown gene	Unknown protein	9144	11396
vOTU1388	vOTU1388_13	AMG	GH87 mycodextranase; alpha-1,3-glucanase	11406	13355
vOTU1388	vOTU1388_14	AMG	CE4 acetyl xylan esterase; chitin deacetylase	13410	14798
vOTU1388	vOTU1388_15	Viral hallmark/Viral-like gene	YP_007002000.1 acyltransferase [Escherichia phage TL-2011b]	14817	15848
vOTU1388	vOTU1388_16	Unknown gene	Unknown protein	16291	16722
vOTU1388	vOTU1388_17	Unknown gene	Unknown protein	16723	17121
vOTU1388	vOTU1388_18	Viral hallmark/Viral-like gene	YP_005087024.1 lysin [Rhodococcus virus RGL3]	17123	18655
vOTU1388	vOTU1388_19	Unknown gene	Unknown protein	18659	19117
vOTU1388	vOTU1388_20	Unknown gene	Unknown protein	19356	19604
vOTU1454	vOTU1454_1	Unknown gene	Unknown protein	1	213
vOTU1454	vOTU1454_2	Unknown gene	Unknown protein	210	572
vOTU1454	vOTU1454_3	Unknown gene	Unknown protein	583	888
vOTU1454	vOTU1454_4	Unknown gene	Unknown protein	885	1196
vOTU1454	vOTU1454_5	Viral hallmark/Viral-like gene	hypothetical protein	1193	1717
vOTU1454	vOTU1454_6	Unknown gene	Unknown protein	1708	1908
vOTU1454	vOTU1454_7	Unknown gene	Unknown protein	1908	2090
vOTU1454	vOTU1454_8	Unknown gene	Unknown protein	2150	2443
vOTU1454	vOTU1454_9	Viral hallmark/Viral-like gene	YP_009126035.1 terminase large subunit [Arthrobacter phage vB_ArtM-ArV1]	2536	4050
vOTU1454	vOTU1454_10	Viral hallmark/Viral-like gene	REFSEQ hypothetical protein	4047	4508
vOTU1454	vOTU1454_11	Viral hallmark/Viral-like gene	YP_009949428.1 hypothetical protein I5G57_gp077 [Mycobacterium phage Thonko]	4512	5216
vOTU1454	vOTU1454_12	Viral hallmark/Viral-like gene	hypothetical protein	5328	5738
vOTU1454	vOTU1454_13	Unknown gene	Unknown protein	5785	6348
vOTU1454	vOTU1454_14	AMG	GTP cyclohydrolase IA	6496	7197
vOTU1454	vOTU1454_15	Viral hallmark/Viral-like gene	YP_009949761.1 QueE-like queosine biosynthesis protein [Mycobacterium phage Quesadilla]	7181	7942
vOTU1454	vOTU1454_16	AMG	6-pyruvoyltetrahydropterin/6-carboxytetrahydropterin synthase	7939	8502
vOTU1454	vOTU1454_17	Viral hallmark/Viral-like gene	YP_009603590.1 putative QueC-like protein [Pseudomonas phage PaMx25]	8499	9863
vOTU1454	vOTU1454_18	Viral hallmark/Viral-like gene	YP_009598492.1 hypothetical protein FDH25_gp50 [Rhizobium phage RHEph04]	9878	10756
[truncated: 2,538 more rows]
